# Supplementary material for: Endothelial Brg1 fine-tunes Notch signaling during zebrafish heart regeneration
Source: NPJ Regen Med. 2023 Apr 7;8:21. doi: 10.1038/s41536-023-00293-4 (PMC10082087; doi:10.1038/s41536-023-00293-4)
Supplement: Supplementary file 2 — Dataset 1: Supplementary Table 3 [file 41536_2023_293_MOESM2_ESM.xlsx]

## Sheet: CtrlK and DNK  differente genes
Supplementary Table 3 List of Differentially-expressed genes between CtrlK and DNK group.
Ensembl ID	Gene name	CtrlK1	CtrlK2	DNK1	DNK2
ENSDARG00000000241	slc40a1	34.9857	36.0257	63.0586	43.7164
ENSDARG00000000442	slc39a13	11.3371	16.6032	20.1631	24.399
ENSDARG00000000796	nr4a1	24.6543	27.6474	12.8654	13.0376
ENSDARG00000001014	myh9b	5.5754	6.38193	9.37993	7.68347
ENSDARG00000001303	psmb8a	52.9083	67.861	43.017	42.7508
ENSDARG00000001452	adam8a	9.12292	4.62815	0.970181	0.832612
ENSDARG00000001710	flot1a	3.05516	3.83835	0.339074	0.193466
ENSDARG00000001733	gulp1a	5.2932	4.83297	13.5563	18.1882
ENSDARG00000001882	kbtbd12	1.21389	0.253029	0.038053	0
ENSDARG00000001910	rorab	5.34047	4.33469	8.09395	8.83844
ENSDARG00000002013	grb10a	357.316	419.359	495.663	473.026
ENSDARG00000002172	aplnra	36.1525	37.6427	22.598	25.5775
ENSDARG00000002215	rtca	13.2018	17.1847	22.5727	25.8377
ENSDARG00000002216	tbx3a	1.0777	1.24752	0.187127	0.02845
ENSDARG00000002231	plpp2a	201.668	229.972	312.464	345.892
ENSDARG00000002369	UBB	99.7656	111.618	167.758	158.386
ENSDARG00000002536	tm9sf4	16.3827	16.1202	22.8895	26.6183
ENSDARG00000002659	mapre1b	14.4405	18.1518	28.0933	26.6128
ENSDARG00000002731	sdc2	51.2559	49.2398	70.9333	71.6331
ENSDARG00000002745	tdh	110.808	109.106	83.2566	93.0751
ENSDARG00000002792	arcn1a	7.20387	5.93398	9.48462	13.8319
ENSDARG00000002897	si:ch211-160o17.2	10.755	13.6976	8.29144	6.35337
ENSDARG00000002991	cep135	0.479096	0.52143	2.51063	2.18219
ENSDARG00000003017	ube2al	11.4177	15.6212	18.4362	28.2409
ENSDARG00000003022	limk1b	18.1387	19.047	23.8764	29.8375
ENSDARG00000003046	sorbs2a	3.99959	2.94215	0.974245	0.290414
ENSDARG00000003144	pxmp2	2.28559	2.52979	5.99428	8.92942
ENSDARG00000003153	nudt21	10.5454	13.8343	17.3747	23.1072
ENSDARG00000003398	rbpja	2.11764	1.94228	3.51448	3.54268
ENSDARG00000003421	igf2bp2a	1.3878	1.38284	0.773645	0.626781
ENSDARG00000003429	hnrnpdl	69.4454	74.2235	112.736	118.651
ENSDARG00000003570	hsp90b1	35.8872	33.6474	48.799	60.1208
ENSDARG00000003584	pla2g7	6.14597	6.41815	12.496	8.59283
ENSDARG00000003641	tfg	43.8667	52.9259	62.3893	64.4053
ENSDARG00000003695	vdac3	113.141	98.4431	75.155	66.116
ENSDARG00000003705	prnprs3	79.8547	89.0881	61.3667	54.9008
ENSDARG00000003706	ryr2b	1.36086	0.563988	0.135468	0.019767
ENSDARG00000003776	pip4k2aa	1.35792	1.80543	7.20983	7.98686
ENSDARG00000003822	ankrd16	3.17595	2.65183	0.3876	1.11171
ENSDARG00000003860	cbx3a	32.2034	37.594	49.49	51.5969
ENSDARG00000003961	parp3	11.5129	12.8954	6.77516	7.42631
ENSDARG00000004060	bhlhe40	284.976	289.56	365.391	375.156
ENSDARG00000004115	mgat4b	1.10436	2.03118	4.0813	3.02667
ENSDARG00000004160	reep3b	1.4794	1.02464	27.5637	30.4192
ENSDARG00000004218	rnd1b	1.15514	0.878586	0.114022	0.199672
ENSDARG00000004246	slit2	5.12007	7.07046	13.5192	13.8024
ENSDARG00000004261	tmed9	46.9919	56.3132	69.2222	72.136
ENSDARG00000004406	spra	0.149137	0.117971	0.568017	0.936454
ENSDARG00000004539	ptgs2a	65.4371	97.0501	124.228	142.817
ENSDARG00000004592	gpr22a	10.6949	4.29682	1.08644	0.152547
ENSDARG00000004647	spice1	0.823616	0.430636	2.78608	3.05349
ENSDARG00000004672	ptk2ab	1.54846	1.02983	1.54944	0.87286
ENSDARG00000004680	dnajb6a	4.11004	3.08528	7.71111	8.12093
ENSDARG00000004692	nabp1a	16.6285	18.8792	20.724	18.3518
ENSDARG00000004714	tcf12	29.5558	36.9399	46.6823	45.4869
ENSDARG00000004843	foxp1a	6.82758	8.93174	5.69325	5.96655
ENSDARG00000004866	mindy1	4.99363	7.69858	20.7651	22.0903
ENSDARG00000004874	spata6l	0.511173	0.089794	0	0.000268
ENSDARG00000004875	tmc6b	11.4168	14.3186	26.4614	25.3612
ENSDARG00000004906	stip1	18.1082	15.9534	26.0583	26.0931
ENSDARG00000004930	lmo7a	6.90922	3.33457	0.622198	0.265925
ENSDARG00000005023	fkbp9	20.4218	23.094	57.1687	51.2154
ENSDARG00000005115	calub	9.31057	13.8785	20.6622	21.9198
ENSDARG00000005122	atp2a2b	1.24788	0.809938	2.13119	2.28302
ENSDARG00000005172	dynll2b	24.6489	24.704	44.774	46.9298
ENSDARG00000005254	kdelr2a	43.8013	45.6795	60.5021	70.0263
ENSDARG00000005350	dip2ba	5.62675	5.84645	10.3821	9.42527
ENSDARG00000005368	mcamb	43.2848	42.9762	22.9828	22.3344
ENSDARG00000005414	grapa	47.1471	47.8743	21.5541	14.4952
ENSDARG00000005423	pgam1a	48.8914	43.4919	81.7648	77.2487
ENSDARG00000005453	foxp2	6.82619	5.54314	2.68087	5.08215
ENSDARG00000005456	katnb1	5.34666	4.10242	7.53736	10.6271
ENSDARG00000005513	naca	467.687	798.337	632.941	575.046
ENSDARG00000005578	ugp2a	13.7534	5.2632	3.69964	2.22531
ENSDARG00000005593	rxrga	14.5097	10.1957	1.90695	1.59891
ENSDARG00000005645	robo3	1.11496	1.94605	0.163493	0.093421
ENSDARG00000005648	olfml2a	8.33065	5.79554	23.9169	25.874
ENSDARG00000005673	f3b	65.0093	62.8858	54.9549	38.406
ENSDARG00000005799	smim14	16.7412	16.0509	26.8225	29.5067
ENSDARG00000005924	serpina10a	11.8821	12.8318	53.9059	46.43
ENSDARG00000005926	ak2	74.1353	79.9709	54.1919	55.3562
ENSDARG00000005972	ric8b	7.39152	9.15335	16.194	17.9608
ENSDARG00000005989	rgl1	31.7336	36.923	42.6178	47.5898
ENSDARG00000005993	prc1b	1.32211	0.285437	0	0
ENSDARG00000006019	tktb	29.9017	33.1657	45.0997	47.5998
ENSDARG00000006025	tp53i11b	0.760106	0.375506	0.016011	0.012079
ENSDARG00000006169	lrrk2	0.687803	0.741015	0.345842	0.359524
ENSDARG00000006181	hif1aa	2.2907	2.51201	0.544265	0.976863
ENSDARG00000006225	ddx39aa	29.9212	35.0396	43.8493	48.4073
ENSDARG00000006242	ptp4a1	27.5299	35.3013	42.9535	46.5308
ENSDARG00000006260	tuba8l4	191.139	226.087	285.925	305.141
ENSDARG00000006288	prdm5	2.08876	3.16379	5.49064	4.59667
ENSDARG00000006370	atp6v1h	36.7204	33.205	26.6589	26.7202
ENSDARG00000006397	laptm4a	130.739	138.615	174.494	183.092
ENSDARG00000006508	pip5k1bb	8.18254	8.68023	4.93295	4.92586
ENSDARG00000006526	fn1b	3.30602	2.39947	6.9154	6.5845
ENSDARG00000006553	rras	29.4455	34.3835	43.7481	41.7751
ENSDARG00000006601	kaznb	3.47379	3.39845	7.4462	8.84245
ENSDARG00000006617	napga	9.55799	10.4623	6.11612	6.69604
ENSDARG00000006639	lnpk	3.00885	3.00999	5.78619	6.2087
ENSDARG00000006837	mycn	7.6693	7.87302	2.39681	2.11064
ENSDARG00000006848	parp9	4.46259	4.88586	2.84808	2.5737
ENSDARG00000006889	mpped2a	5.50722	5.34674	12.943	13.7121
ENSDARG00000007099	cx43.4	2.38911	2.27834	5.97904	5.63676
ENSDARG00000007219	actn1	3.81842	4.61401	11.2407	11.9538
ENSDARG00000007347	degs1	42.9448	45.5727	60.2269	59.0999
ENSDARG00000007396	rnd3b	5.4787	5.15148	21.9448	25.9346
ENSDARG00000007443	fbxl18	2.89484	2.68446	1.71315	1.2648
ENSDARG00000007477	fbxo8	6.40107	6.57014	4.27748	3.06383
ENSDARG00000007526	ndufs2	58.3621	41.9933	36.1483	35.2755
ENSDARG00000007560	sema3bl	2.57388	3.41769	1.11736	0.831969
ENSDARG00000007671	ghrb	18.7594	21.2193	11.2125	14.2156
ENSDARG00000007682	ppdpfa	115.03	38.7019	10.8557	1.6152
ENSDARG00000007693	nfkbiab	182.564	188.867	168.432	169.264
ENSDARG00000007823	atf3	42.067	29.6796	22.73	18.8404
ENSDARG00000007825	map2k1	88.7787	94.0029	128.387	123.443
ENSDARG00000007891	meox1	7.48465	10.0911	3.55395	3.18918
ENSDARG00000007955	iars1	4.72368	4.49127	2.59467	2.84534
ENSDARG00000008034	skib	16.4702	20.4506	33.0298	30.7046
ENSDARG00000008060	scara3	0.797023	0.229423	0	0.035063
ENSDARG00000008068	tma16	3.76526	3.32156	1.70669	1.04816
ENSDARG00000008243	cct8	50.0027	30.2799	35.8	25.1739
ENSDARG00000008287	fam114a1	7.99103	8.32721	11.9021	12.9733
ENSDARG00000008292	eif2s3	73.1976	79.7852	64.0184	61.999
ENSDARG00000008305	hand2	105.411	106.54	77.2238	81.5122
ENSDARG00000008490	ltv1	3.07365	3.12448	5.76132	5.39198
ENSDARG00000008494	myl6	90.5943	97.1034	146.047	163.185
ENSDARG00000008767	tle2b	1.88705	1.63948	0.898341	0.362681
ENSDARG00000008785	dldh	65.0776	48.1901	43.1615	39.2524
ENSDARG00000008811	cmtm3	15.3799	15.6705	24.7429	26.0978
ENSDARG00000008859	mylipa	21.4086	20.294	34.5297	36.504
ENSDARG00000008867	rap1b	67.8422	67.0904	116.853	127.524
ENSDARG00000008880	usp28	5.16108	2.10167	0.550327	0.106715
ENSDARG00000008904	smarca2	16.8472	18.3338	24.2581	24.2329
ENSDARG00000008936	sec11a	36.6727	32.2761	47.6673	62.4138
ENSDARG00000009001	pdia6	19.1893	14.6027	29.4701	35.8241
ENSDARG00000009123	sele	87.0237	113.249	64.3351	66.5289
ENSDARG00000009134	hlx1	12.852	16.7651	3.7432	2.60148
ENSDARG00000009250	etfb	57.5533	39.171	31.7189	30.3477
ENSDARG00000009266	uevld	2.09151	2.36267	6.07425	4.38331
ENSDARG00000009285	rpl15	420.376	445.454	357.653	359.458
ENSDARG00000009342	txndc5	10.4223	14.3094	23.8595	24.0126
ENSDARG00000009346	caprin1a	6.14288	5.21183	10.2793	9.34484
ENSDARG00000009657	fgfr1op2	28.7991	34.9359	24.0992	23.4383
ENSDARG00000009783	slc49a4	5.36367	5.48255	2.84994	2.9962
ENSDARG00000009881	ier5	172.303	213.171	266.149	277.154
ENSDARG00000009899	znf385a	0.838448	1.33487	2.05412	2.06675
ENSDARG00000009953	med14	1.53566	1.88913	4.01255	3.9179
ENSDARG00000009978	icn	1157.41	1280.94	1092.47	1091.56
ENSDARG00000010018	qki2	23.817	26.1266	31.8237	35.4527
ENSDARG00000010132	dacha	3.02783	3.18562	1.5594	1.81131
ENSDARG00000010169	myd88	24.6922	28.1286	39.7999	45.9854
ENSDARG00000010244	rpl22l1	82.5889	73.9051	56.8857	44.6372
ENSDARG00000010246	prmt1	47.5062	48.2013	60.3819	64.6609
ENSDARG00000010255	bin2b	5.51049	5.25888	8.45849	9.63064
ENSDARG00000010276	ptgs2b	10.7354	13.4248	34.0321	30.8533
ENSDARG00000010318	srpx	22.2916	30.1809	66.7842	73.24
ENSDARG00000010437	tent5c	7.43492	2.95402	1.08816	0.744605
ENSDARG00000010519	per3	30.2731	37.0301	33.1589	34.7146
ENSDARG00000010553	mmgt1	24.6675	22.7098	38.476	44.5171
ENSDARG00000010717	chchd10	42.3972	18.1037	6.74107	4.63837
ENSDARG00000010721	2022-09-06	33.1749	43.8667	52.404	56.101
ENSDARG00000010784	ppp1r12a	6.16542	6.07392	4.32136	3.68266
ENSDARG00000010831	churc1	26.8182	37.0336	21.0494	19.4135
ENSDARG00000010946	cbsb	2.80806	2.84049	1.7894	0.817882
ENSDARG00000011065	camk2b1	6.36393	6.72221	5.30365	4.76175
ENSDARG00000011125	snrpb	64.3975	77.6698	50.7804	56.7042
ENSDARG00000011157	arhgef18a	3.38083	4.56611	6.61436	7.03764
ENSDARG00000011166	cahz	2.90325	1.3259	0.062902	0.121599
ENSDARG00000011201	rplp2l	584.724	641.118	545.628	456.447
ENSDARG00000011371	zgc:64106	245.131	274.829	320.368	351.181
ENSDARG00000011373	mknk2a	7.53433	6.91013	12.0279	15.5777
ENSDARG00000011376	dnase1l4.2	25.9095	35.9028	45.9405	47.5956
ENSDARG00000011434	ptger2a	8.80222	10.7444	4.98858	4.48387
ENSDARG00000011510	rcc2	4.14228	4.61868	7.43771	8.00099
ENSDARG00000011545	arrb2b	33.4976	33.7883	42.648	43.9117
ENSDARG00000011553	atp5pb	80.818	52.6964	47.3473	41.8435
ENSDARG00000011583	cry1b	11.7518	13.1779	18.7486	20.4041
ENSDARG00000011821	plod2	20.0528	25.3457	38.4606	40.6427
ENSDARG00000011824	pbxip1b	16.1212	17.7386	36.3105	22.3029
ENSDARG00000011841	atp5l	249.2	196.002	133.103	124.399
ENSDARG00000011876	ednraa	38.3932	37.6087	35.9073	39.0261
ENSDARG00000011909	itpr2	7.03307	8.80596	5.6395	3.70057
ENSDARG00000012005	mob2b	34.6265	42.0706	55.0844	52.9436
ENSDARG00000012073	kif15	4.01519	4.74466	2.74987	3.26197
ENSDARG00000012138	sgce	40.7393	38.1008	59.829	63.258
ENSDARG00000012248	rgma	0.567394	0.644608	1.40586	2.38173
ENSDARG00000012274	eif4e1c	4.85609	6.83889	11.116	11.5808
ENSDARG00000012405	col1a1a	60.8903	70.4558	119.546	120.812
ENSDARG00000012409	rnf207b	13.9911	6.32615	0.961073	0.107135
ENSDARG00000012513	sdcbp2	182.335	225.571	161.219	160.877
ENSDARG00000012625	prkag2a	4.09689	2.21551	1.53934	0.536858
ENSDARG00000012682	pfn2l	83.4291	96.3212	117.982	119.478
ENSDARG00000012688	eif1	217.57	238.15	302.588	309.729
ENSDARG00000012914	arhgef4	4.64245	3.88475	1.12582	1.66678
ENSDARG00000012942	itgb5	5.8772	7.67781	11.5396	10.5416
ENSDARG00000013031	mta2	3.74697	4.87207	6.32549	6.57216
ENSDARG00000013044	ndufv2	47.358	31.3622	20.7648	18.5386
ENSDARG00000013110	dmtn	2.15925	2.60785	2.95037	4.24784
ENSDARG00000013144	atp1b1a	242.72	243.3	223.157	214.083
ENSDARG00000013245	wbp1la	1.79275	0.979478	6.14234	6.61537
ENSDARG00000013310	map3k15	0.512276	0.249033	0.038014	0.070977
ENSDARG00000013360	sh3gl3a	3.83196	5.53929	0.63308	0.541475
ENSDARG00000013409	bmp2a	0	0	0.345333	0.979631
ENSDARG00000013477	gata1a	0.1518	0.661959	0	0.00375
ENSDARG00000013576	gadd45bb	92.5794	116.079	66.5538	83.8841
ENSDARG00000013623	vdac2	175.323	120.115	85.6428	76.3352
ENSDARG00000013628	cd164	34.6091	38.2792	27.8427	31.7363
ENSDARG00000013749	slc25a55b	3.87859	2.15576	0.422156	1.25529
ENSDARG00000013763	rrbp1a	3.24809	4.30105	5.94789	6.89206
ENSDARG00000013771	ctss2.2	79.7491	100.542	62.5128	46.7997
ENSDARG00000013777	ppp1r13l	5.06916	3.59895	2.38686	2.50749
ENSDARG00000013834	arhgef3	1.41737	1.89547	0.796705	0.649568
ENSDARG00000013968	psap	172.87	197.503	104.514	88.6818
ENSDARG00000014013	lbr	15.7715	17.04	12.2326	11.0982
ENSDARG00000014015	pdia7	19.1842	21.9278	27.0314	28.5991
ENSDARG00000014106	cfl2	1.27722	1.02935	0.255142	0.175646
ENSDARG00000014313	atp5pf	82.868	64.5014	48.7159	49.6499
ENSDARG00000014348	stk17b	20.1278	24.4117	41.7794	39.3091
ENSDARG00000014361	tmbim4	24.4221	24.4543	36.0734	37.5508
ENSDARG00000014366	luc7l3	10.042	12.9092	16.4767	18.7792
ENSDARG00000014427	mxe	3.39006	3.62334	9.07866	5.72033
ENSDARG00000014498	ythdf2	21.2299	21.9482	30.509	30.6522
ENSDARG00000014588	adcy2b	14.06	16.152	23.0379	23.2721
ENSDARG00000014646	aoc2	57.1448	95.827	10.7547	16.3307
ENSDARG00000014657	casp23	6.15465	9.16712	2.76813	3.37306
ENSDARG00000014690	rps4x	1215.02	1324.45	1090.99	1073.45
ENSDARG00000014692	znf622	11.2205	12.981	7.93031	4.9566
ENSDARG00000014793	ehd1b	114.814	143.342	166.86	178.162
ENSDARG00000014794	uqcrc2a	26.0841	14.7895	9.47199	6.8874
ENSDARG00000014914	lamp2	138.944	142.783	184.772	200.29
ENSDARG00000014915	ndufab1b	55.6344	35.5893	23.9276	31.1496
ENSDARG00000014976	lims2	4.55562	2.81695	0.070418	0.601723
ENSDARG00000015050	calm3a	57.387	53.0356	42.0654	45.9859
ENSDARG00000015088	dnajb11	7.58251	6.64939	13.0157	12.0494
ENSDARG00000015128	rpl27	586.986	607.891	521.081	493.867
ENSDARG00000015153	wdr91	1.60342	1.28493	3.12882	3.02233
ENSDARG00000015156	fbln2	7.78235	9.47089	14.3909	15.519
ENSDARG00000015164	mknk2b	106.788	106.245	93.1527	93.2471
ENSDARG00000015224	cd2ap	4.93386	6.28291	14.4523	14.6024
ENSDARG00000015312	klf12a	15.0708	32.4355	13.0238	13.8377
ENSDARG00000015385	ndufs3	56.5086	40.1782	34.1928	29.2959
ENSDARG00000015427	hdac1	31.135	32.4104	41.687	49.3475
ENSDARG00000015546	alpl	9.40176	11.8285	15.194	14.5141
ENSDARG00000015649	rap2c	94.0417	99.9619	126.064	128.934
ENSDARG00000015653	tnip1	6.74838	7.59412	2.65224	3.01595
ENSDARG00000015686	bmp6	3.48652	6.48235	12.9461	16.9283
ENSDARG00000015709	hsd17b12a	2.08233	0.29413	0	0
ENSDARG00000015759	tspan7	63.0764	66.7166	97.7526	98.5666
ENSDARG00000015891	ptprea	3.20086	3.41383	2.33737	2.21404
ENSDARG00000015902	stat6	8.70391	13.1859	7.41879	6.38613
ENSDARG00000015947	matn4	38.5627	39.8286	30.3587	33.7205
ENSDARG00000016058	fibpa	18.1413	19.0991	27.6058	28.0756
ENSDARG00000016085	mbnl3	4.85835	4.9565	3.26305	3.50939
ENSDARG00000016160	gmpr	11.3997	3.43363	1.41799	0.380313
ENSDARG00000016311	dock9b	1.69185	1.95464	2.54048	2.48268
ENSDARG00000016348	dip2bb	1.09328	0.847347	2.10788	1.88776
ENSDARG00000016350	cap1	33.4843	37.1022	21.249	22.0946
ENSDARG00000016443	eif3c	31.694	33.1133	25.1908	23.7631
ENSDARG00000016490	rab11fip3	0.409797	0.583786	1.63538	1.10547
ENSDARG00000016513	setd3	4.00745	4.43382	6.99487	7.00843
ENSDARG00000016519	ctdnep1a	3.82599	4.64692	7.02913	8.14632
ENSDARG00000016531	klhl4	49.1075	58.561	73.5581	80.5648
ENSDARG00000016548	eif5b	3.05664	11.6363	5.159	4.96488
ENSDARG00000016695	p2rx1	21.5852	25.9952	44.8652	40.7016
ENSDARG00000016718	mmp11b	1.04113	1.52422	6.7728	5.80635
ENSDARG00000016753	ipo9	1.06339	1.44706	2.27264	2.72779
ENSDARG00000016774	plekho2	7.65876	8.6437	4.71075	4.17903
ENSDARG00000016794	mtmr6	6.43407	7.18684	4.1983	4.68293
ENSDARG00000016858	smad7	12.0525	19.3626	19.1068	18.574
ENSDARG00000016864	farsb	13.0078	14.3192	8.53477	10.4144
ENSDARG00000016868	rhobtb4	1.63243	1.47097	6.15308	5.60156
ENSDARG00000016903	wdr5	5.74268	6.00176	9.62446	11.2591
ENSDARG00000016939	itgb2	39.339	38.6717	28.6122	24.583
ENSDARG00000017121	mafba	63.8249	62.6242	86.7088	78.5769
ENSDARG00000017141	pla2g4ab	35.3205	40.9809	26.7947	25.7155
ENSDARG00000017180	npc1	18.9166	23.4151	44.5232	43.8023
ENSDARG00000017320	f11r.1	7.19454	6.50903	11.8801	12.5103
ENSDARG00000017624	krt4	67.0581	90.8823	22.6619	23.0479
ENSDARG00000017676	mmp2	32.1888	33.9627	56.23	53.4321
ENSDARG00000017740	sec63	8.48063	10.5322	15.1468	14.5482
ENSDARG00000017741	g3bp1	10.1931	10.9008	21.7129	20.9397
ENSDARG00000017748	arhgap29b	10.3093	11.4298	7.04524	7.41354
ENSDARG00000017781	hsd17b10	16.6855	11.2545	6.80003	5.64923
ENSDARG00000017960	sfxn2	6.20327	5.40535	3.32669	3.02385
ENSDARG00000018004	nkx2.5	5.89353	1.81795	0.627318	0.469334
ENSDARG00000018010	crtap	1.71608	2.35101	49.0476	53.7175
ENSDARG00000018025	tbx2a	0.768423	0.475903	0.165349	0.064295
ENSDARG00000018060	pik3r2	1.3075	1.22802	2.61556	2.68
ENSDARG00000018061	neil1	10.2856	11.028	7.26057	6.24648
ENSDARG00000018146	gpx1a	50.2454	49.7104	40.8303	36.2293
ENSDARG00000018159	ano10b	5.41577	8.58453	5.04283	3.74492
ENSDARG00000018319	arglu1b	10.9712	10.3895	16.2554	17.525
ENSDARG00000018334	rpl35	597.335	656.472	589.698	571.047
ENSDARG00000018485	cyp2v1	8.73896	9.31267	16.207	14.6525
ENSDARG00000018492	znf503	0.04417	0.190626	0.612814	0.901175
ENSDARG00000018508	zdhhc8b	14.6831	19.4153	24.1002	23.6886
ENSDARG00000018524	midn	20.8988	31.0661	19.4775	20.7259
ENSDARG00000018566	flnca	2.2331	2.23972	1.51238	1.30061
ENSDARG00000018600	retsat	11.8108	12.1959	7.88242	6.95456
ENSDARG00000018602	rab5aa	61.2145	76.028	86.4597	88.5222
ENSDARG00000018853	si:dkey-199f5.8	11.3432	14.033	25.5067	19.3948
ENSDARG00000018854	scaf4b	9.96359	12.7604	19.4464	17.6932
ENSDARG00000018881	apobec2a	5.30869	0.584297	0.715014	0.049306
ENSDARG00000018902	pes	11.8801	11.598	7.77918	8.02381
ENSDARG00000018903	aimp2	12.0851	13.2627	7.98347	8.64624
ENSDARG00000018971	b3gnt5a	16.5727	16.621	13.6153	8.48851
ENSDARG00000019038	sgsm3	10.1996	13.3707	17.4112	19.9951
ENSDARG00000019060	snx12	61.9919	63.6368	80.0476	70.4443
ENSDARG00000019081	DHDH	9.19788	11.2372	20.1236	21.431
ENSDARG00000019098	cd82a	100.04	123.199	130.033	163.689
ENSDARG00000019117	parvb	7.1391	3.93521	1.05825	0.309476
ENSDARG00000019130	plk2b	256.289	305.472	199.882	209.599
ENSDARG00000019191	2022-09-12	75.4337	72.8188	69.041	58.7736
ENSDARG00000019230	rpl7a	1358.91	1042.61	930.357	1300.57
ENSDARG00000019231	sptan1	12.0046	21.0439	26.5823	18.3286
ENSDARG00000019235	sema3aa	14.3529	15.6259	7.39024	8.59815
ENSDARG00000019353	sparc	79.7139	80.943	168.768	191.117
ENSDARG00000019360	sec23b	3.98625	4.5325	8.00383	8.32412
ENSDARG00000019367	tgfb3	85.596	101.084	178.903	180.538
ENSDARG00000019371	flt1	68.3845	69.2863	74.2139	114.518
ENSDARG00000019404	atp5f1d	128.135	76.8322	53.0486	53.5312
ENSDARG00000019507	mcm5	4.74812	5.79361	9.14069	11.4272
ENSDARG00000019521	mpx	0.834501	0.645964	0.000644	0.000229
ENSDARG00000019579	ldb2a	9.56981	12.4297	2.39828	2.70267
ENSDARG00000019636	yif1a	14.8952	12.568	21.1075	22.0225
ENSDARG00000019742	tlr4ba	1.17705	1.79203	0.455103	0.094361
ENSDARG00000019810	nfe2l3	3.15765	2.65323	5.01442	5.93044
ENSDARG00000019861	fgl2a	361.908	430.765	224.714	217.673
ENSDARG00000019930	tal1	5.07553	5.57583	9.08932	11.0198
ENSDARG00000019950	carf	8.07871	8.84168	4.77251	6.22791
ENSDARG00000020007	col1a2	62.4462	74.2273	113.868	119.888
ENSDARG00000020008	vcp	36.105	39.8112	49.6152	53.5465
ENSDARG00000020041	vps35l	6.45235	6.94187	2.61939	2.87668
ENSDARG00000020086	nuak1a	14.8261	15.8677	31.9253	29.166
ENSDARG00000020107	usp2a	61.3995	55.0945	96.1255	121.22
ENSDARG00000020133	jdp2b	52.8668	85.262	42.7778	41.948
ENSDARG00000020136	ptges	22.2044	25.9639	36.8284	34.4702
ENSDARG00000020164	efnb2a	4.46099	5.25909	0.962692	0.963725
ENSDARG00000020187	GCA	88.3619	99.972	123.811	131.39
ENSDARG00000020204	nf2a	2.6803	4.4113	0.797845	0.708827
ENSDARG00000020250	rhoj	2.30454	2.1228	4.3142	4.52869
ENSDARG00000020298	btg2	243.313	275.747	324.434	319.279
ENSDARG00000020377	eif4g2a	7.43887	6.71427	10.7295	11.093
ENSDARG00000020442	snx5	36.9182	41.5282	60.2009	48.5531
ENSDARG00000020541	ism1	1.66618	0.260805	0.060871	0
ENSDARG00000020573	ddx3xa	16.2028	15.3567	23.7703	22.9179
ENSDARG00000020645	slc7a3a	5.49855	4.92666	2.10475	2.63884
ENSDARG00000020647	trpc4apb	6.98724	9.82087	5.70872	5.39696
ENSDARG00000020693	sesn1	55.8824	74.9699	89.4111	98.0125
ENSDARG00000020758	tmem178	3.35518	0.829134	0.735641	0.14847
ENSDARG00000020761	arrdc2	43.2683	46.6618	66.1306	63.1584
ENSDARG00000020845	tns1b	52.6636	61.8138	37.4261	34.2166
ENSDARG00000020847	atp6v0a1a	12.3475	15.869	19.7277	24.1296
ENSDARG00000020850	eef1a1l1	1458.53	1302.93	1049.78	1752.59
ENSDARG00000020893	slc25a55a	34.338	31.1541	53.8883	52.5813
ENSDARG00000020913	ddx56	4.13385	5.64335	9.94844	8.68963
ENSDARG00000020984	slc16a10	3.91519	5.0757	7.94779	9.49799
ENSDARG00000021021	trim35-28	2.66549	3.10639	5.3871	5.86101
ENSDARG00000021022	ift57	7.42107	8.85481	12.433	16.2779
ENSDARG00000021059	alas1	101.172	90.0415	133.239	133.812
ENSDARG00000021120	ndc1	4.65161	4.43271	9.99804	7.98973
ENSDARG00000021151	ptpreb	8.3847	8.35361	5.11562	3.30043
ENSDARG00000021346	pdhb	68.621	47.3219	33.906	34.9408
ENSDARG00000021389	jag2b	8.06894	9.18579	2.93519	4.13835
ENSDARG00000021439	ncoa4	30.1587	39.6005	52.3266	56.241
ENSDARG00000021547	vrk2	4.70217	4.99782	2.90552	2.42121
ENSDARG00000021669	sec61a1	45.5973	47.1068	40.061	34.8406
ENSDARG00000021853	ntpcr	1.25137	1.95931	4.04522	3.84674
ENSDARG00000021864	rplp1	1001.5	722.296	964.612	1014.75
ENSDARG00000021869	rcan2	2.89525	0.839099	0.114251	0.071547
ENSDARG00000021895	disc1	1.60755	1.67938	3.05634	2.67745
ENSDARG00000021938	smad9	32.5589	45.1892	27.3431	27.0903
ENSDARG00000022165	mgst1.2	69.2533	78.5412	109.027	110.767
ENSDARG00000022203	gtf2ird1	1.82679	1.60877	3.78093	4.52186
ENSDARG00000022213	uck2b	9.45713	8.95843	13.7301	14.6462
ENSDARG00000022303	higd1a	87.8251	90.0453	182.859	189.957
ENSDARG00000022531	ntn1b	11.4583	17.8763	9.9885	9.55847
ENSDARG00000022599	dnpep	18.9291	22.1915	14.0194	13.9835
ENSDARG00000022832	bnip4	40.4534	50.7006	34.8674	35.3393
ENSDARG00000023026	pkp2	3.47249	5.04547	1.95046	1.88732
ENSDARG00000023053	niban1b	7.53282	9.37651	5.58567	3.0472
ENSDARG00000023188	lcp1	41.1177	43.5374	17.9531	17.3013
ENSDARG00000023217	crema	23.951	26.375	10.3854	10.2223
ENSDARG00000023394	slc37a2	20.5754	21.1359	38.4424	33.4455
ENSDARG00000023495	ift74	5.02849	4.98271	11.7711	12.2997
ENSDARG00000023532	pinx1	16.6529	21.4077	13.0871	13.5703
ENSDARG00000023583	coq9	29.0051	22.0459	13.8886	11.5242
ENSDARG00000023694	spon1b	113.986	133.109	195.82	184.771
ENSDARG00000023712	mao	1.86249	2.82472	0.850518	0.463427
ENSDARG00000023713	aqp1a.1	44.096	48.3155	96.3118	104.183
ENSDARG00000023724	cdc42se1	27.5766	28.654	21.2767	18.5991
ENSDARG00000023868	si:dkey-172h23.2	9.58209	11.192	16.796	14.7122
ENSDARG00000023933	skila	1.68132	1.89525	4.50591	3.78078
ENSDARG00000024026	sdf2	3.27436	2.94526	6.86216	5.23114
ENSDARG00000024047	tmem38a	5.06657	1.61789	0.484465	0.000232
ENSDARG00000024204	mcm3	2.71295	4.88091	7.23318	8.28322
ENSDARG00000024276	pcbp4	5.51761	4.35741	3.18808	2.19696
ENSDARG00000024546	pla2g4aa	11.5306	11.1766	7.90495	7.74176
ENSDARG00000024717	selenbp1	107.288	124.078	148.985	161.782
ENSDARG00000024744	dpp6b	0.030273	0	2.13783	3.25162
ENSDARG00000024818	rilpl2	3.85175	3.64808	6.63049	7.22382
ENSDARG00000024877	ptgr1	10.4096	8.79847	29.6048	34.7585
ENSDARG00000025340	tusc2b	13.3701	13.7843	21.1333	23.4877
ENSDARG00000025348	igfbp5b	2.14153	2.9759	0.982197	0.235322
ENSDARG00000025397	srsf3a	10.9207	9.01968	67.9089	71.5498
ENSDARG00000025428	socs3a	1890.3	1973.12	1267.68	1315.06
ENSDARG00000025436	msrb1a	5.44367	2.72028	0.027357	0.825123
ENSDARG00000025549	ndufaf1	19.5093	12.5534	8.49922	5.58838
ENSDARG00000025566	slc25a3b	301.913	228.243	180.976	160.081
ENSDARG00000025788	chp2	29.7631	35.3264	21.1606	25.6189
ENSDARG00000025797	abhd2a	65.8914	74.2916	54.5843	58.5479
ENSDARG00000025858	zgc:56525	12.0804	10.99	20.428	45.1787
ENSDARG00000025859	lmf2b	1.38212	0.985634	4.15253	4.5098
ENSDARG00000026166	emilin1b	13.9932	16.4478	1.5028	1.58551
ENSDARG00000026329	arhgap29a	35.6292	38.4156	52.7852	52.8988
ENSDARG00000026369	dbi	68.7802	50.0886	28.8234	35.5225
ENSDARG00000026582	iscub	44.5565	40.9116	83.4586	81.8905
ENSDARG00000026611	socs3b	72.7138	82.384	93.0728	112.562
ENSDARG00000026655	tspo	59.8074	43.3105	33.7901	29.8058
ENSDARG00000026723	syncripl	13.0955	15.9423	22.5407	19.6879
ENSDARG00000026829	cotl1	84.6415	79.0341	44.7246	54.4421
ENSDARG00000026865	fam107b	83.4162	99.7287	177.006	176.196
ENSDARG00000027016	gbf1	1.01625	0.924902	1.73296	2.04379
ENSDARG00000027063	arpc1b	78.2817	86.0735	36.7352	51.2006
ENSDARG00000027070	acbd4	0.074995	0.239182	0.745589	1.84768
ENSDARG00000027154	tpd52l2a	19.2715	17.8523	10.9002	11.92
ENSDARG00000027199	smad1	10.929	12.3975	9.10041	7.2954
ENSDARG00000027316	tcp11l2	33.3054	40.1028	25.4822	20.5822
ENSDARG00000027552	mapk1	3.31568	4.66828	15.5292	13.5652
ENSDARG00000027584	ttpa	4.52027	3.74665	12.4377	21.2677
ENSDARG00000027586	top3b	0.075148	0.028685	0.625971	1.21705
ENSDARG00000027590	2022-09-02	128.841	156.944	197.961	209.281
ENSDARG00000027600	pdlim5b	26.9482	20.2365	17.0133	21.4829
ENSDARG00000027744	gadd45ba	865.2	869.825	739.095	755.481
ENSDARG00000027797	adcy6b	3.74883	3.41304	6.21493	6.79661
ENSDARG00000027887	zfyve21	43.0275	50.5206	59.4024	67.7365
ENSDARG00000027916	fntb	10.7299	11.1356	6.2152	6.89245
ENSDARG00000028027	trim63a	24.2435	6.36119	1.38384	0.146273
ENSDARG00000028106	glrx	26.9921	29.3351	41.2819	47.316
ENSDARG00000028275	sult1st1	53.164	66.8899	117.527	109.635
ENSDARG00000028327	gmfb	42.5136	50.6422	62.3264	71.0278
ENSDARG00000028335	hmga1a	40.5062	49.0683	40.9501	37.1842
ENSDARG00000028336	dhdhl	14.0575	15.7573	8.77241	10.6661
ENSDARG00000028401	rhogc	17.8254	18.822	26.3269	24.9598
ENSDARG00000028618	krt18b	199.006	194.436	81.8694	100.267
ENSDARG00000028748	tm9sf3	11.4903	14.8694	21.2134	21.516
ENSDARG00000028804	ankrd9	12.0037	4.20204	0.604217	0.073239
ENSDARG00000028889	ndufb10	90.3626	73.0738	53.1006	47.7703
ENSDARG00000028943	mtss1la	7.91921	9.17047	17.3918	16.7297
ENSDARG00000029003	eif1axa	23.0391	22.6866	35.9394	32.9682
ENSDARG00000029011	xpnpep1	8.65057	7.69357	5.30835	5.01832
ENSDARG00000029058	rbbp4	10.6849	10.8662	18.2607	19.5933
ENSDARG00000029071	creld2	0.631742	1.19637	3.28479	3.44833
ENSDARG00000029075	pfkfb4b	15.1189	19.0068	50.6044	55.4928
ENSDARG00000029353	serpine2	53.8093	49.8656	14.5333	18.7417
ENSDARG00000029439	atp2a2a	87.2352	28.5696	11.2144	2.43762
ENSDARG00000029445	eif1b	7.08047	6.84869	13.0935	12.7919
ENSDARG00000029500	rpl34	1101.93	1232.19	1001.94	1024.28
ENSDARG00000029533	rpl18	1259.38	1374.3	1165.37	1176.84
ENSDARG00000029587	msra	31.1337	37.4112	19.3006	20.4092
ENSDARG00000029621	sgms1	9.25714	10.1524	6.69905	6.11032
ENSDARG00000029695	pgp	7.83204	9.17101	13.7239	16.1283
ENSDARG00000029729	clybl	5.54759	4.83005	2.49571	2.1201
ENSDARG00000029751	wbp1lb	14.9136	16.4121	33.3024	36.2396
ENSDARG00000029761	mpp6b	0.533627	0.283228	3.9441	3.40649
ENSDARG00000029764	mef2ca	1.62536	2.27797	0.161174	0.646309
ENSDARG00000030012	lrrfip1a	8.2477	9.13518	6.04288	5.42939
ENSDARG00000030053	eef1db	218.288	242.575	194.787	198.664
ENSDARG00000030262	si:ch211-220i18.4	2.41389	0.568524	0	0.002812
ENSDARG00000030297	sox13	1.71972	2.69739	0.385386	0.636265
ENSDARG00000030307	hspa12b	70.5573	78.9161	116.456	109.99
ENSDARG00000030364	angpt1	3.71413	1.50267	0.784508	1.10251
ENSDARG00000030367	metrn	17.7451	21.292	27.7932	27.9989
ENSDARG00000030408	rps26l	225.196	253.464	196.812	178.149
ENSDARG00000030417	pkd1a	2.14734	2.41141	4.24854	3.66116
ENSDARG00000030440	rsrp1	22.2055	23.1498	71.7816	74.4747
ENSDARG00000030472	slc16a5a	11.1059	17.1658	7.08834	8.93489
ENSDARG00000030547	rnd1a	2.61436	3.66396	16.352	19.6456
ENSDARG00000030981	tmem127	10.7764	11.9454	17.7756	17.4607
ENSDARG00000031100	ivns1abpa	0.346503	1.62182	14.5218	13.3357
ENSDARG00000031108	lrba	2.22316	3.16915	1.83933	1.67822
ENSDARG00000031161	nr1d4a	3.94048	6.35737	1.46042	1.133
ENSDARG00000031164	tuba8l2	23.1481	18.7052	10.6858	9.60864
ENSDARG00000031200	ppp2r5cb	0.499863	0.52262	1.83916	2.46194
ENSDARG00000031246	hbegfb	1.72061	2.08829	0.243252	0
ENSDARG00000031427	calm2a	36.8489	43.5855	67.3348	71.3056
ENSDARG00000031495	seta	49.2521	53.6903	71.7223	80.8503
ENSDARG00000031678	col5a2a	29.9604	32.4308	42.7141	46.277
ENSDARG00000031698	mylk2	6.57252	3.16855	2.99406	1.91163
ENSDARG00000031702	prkg1b	0.72987	0.432723	0.817786	0.64964
ENSDARG00000031776	fthl27	528.561	588.128	630.565	600.303
ENSDARG00000031795	abcf1	3.55018	3.90084	7.41297	8.6523
ENSDARG00000031796	ache	0.807113	0.272406	0.084235	0
ENSDARG00000031915	hif1an	12.417	12.6854	20.858	22.7959
ENSDARG00000031952	mb	6635.37	6143.1	10785	11114
ENSDARG00000031968	cpped1	1.59413	2.79676	5.85422	4.12503
ENSDARG00000032010	slc15a2	1.84114	0.958605	3.48708	3.60337
ENSDARG00000032102	prdx3	40.8235	30.2057	20.5513	22.5354
ENSDARG00000032114	slain2	13.6439	15.3493	24.2349	23.0223
ENSDARG00000032238	dnm3a	7.99166	10.2091	6.67437	5.12684
ENSDARG00000032369	btbd6b	19.4111	16.0905	10.2974	8.07846
ENSDARG00000032405	ckap4	9.47732	11.4127	21.9223	21.8657
ENSDARG00000032532	arpp19a	6.89605	8.17535	10.8543	11.2438
ENSDARG00000032603	st7l	1.96792	1.89928	5.01428	4.60362
ENSDARG00000032606	sept8a	23.3076	27.5393	35.9792	44.986
ENSDARG00000032617	fgfrl1a	11.2201	8.42651	26.2885	26.3189
ENSDARG00000032651	ppp1r10	14.1055	13.8448	8.97252	11.106
ENSDARG00000032761	pde4d	2.6292	3.14697	1.34748	1.55386
ENSDARG00000032765	net1	10.5577	11.8252	8.08663	3.96226
ENSDARG00000032769	slc38a9	14.7612	17.1352	27.5719	27.2923
ENSDARG00000032849	ndrg1a	46.363	47.2347	34.6234	38.2158
ENSDARG00000032866	erh	138.639	146.688	107.437	109.357
ENSDARG00000032868	pde4ba	10.7023	13.9127	10.4283	9.52333
ENSDARG00000032951	nrbp2a	0.329706	0.346711	0.700634	1.18344
ENSDARG00000032970	cox4i1	296.044	198.101	148.96	139.494
ENSDARG00000032976	cmlc1	1191.25	484.926	110.13	12.1755
ENSDARG00000033009	h3f3c	83.2428	120.375	126.182	154.04
ENSDARG00000033182	arl4ab	145.511	166.332	119.842	135.813
ENSDARG00000033184	prkar2aa	15.8245	19.0221	23.2093	24.9828
ENSDARG00000033285	gsto2	55.4979	62.6016	20.9277	26.9203
ENSDARG00000033307	igf2b	52.2286	63.4717	82.9252	81.8882
ENSDARG00000033361	asl	3.68176	4.40359	2.24653	1.46649
ENSDARG00000033443	mdm2	9.11152	9.47749	8.3867	6.39517
ENSDARG00000033754	rbm48	7.66851	9.59182	2.90475	3.93949
ENSDARG00000033789	ndufb7	94.9081	59.8095	53.8758	45.5817
ENSDARG00000033901	msi2a	11.881	11.1715	21.7386	23.0463
ENSDARG00000033967	trmt2b	0.724799	0.331473	0	0
ENSDARG00000034326	ing3	26.6939	27.1287	20.7261	19.6096
ENSDARG00000034396	mars1	5.41986	6.1438	4.21443	2.50672
ENSDARG00000034409	pik3r3b	0.960867	0.852512	2.17125	2.4651
ENSDARG00000034555	pard3bb	0.868432	0.794869	1.13602	0.85922
ENSDARG00000034643	fhl3a	35.663	40.4031	75.9888	72.8749
ENSDARG00000034667	CABZ01090041.1	6.11524	8.02365	0.397556	0.87849
ENSDARG00000034862	f7	0.017331	0.050565	0.999678	1.25273
ENSDARG00000034885	bet1	0.243795	0.789349	4.776	4.45141
ENSDARG00000034956	myclb	10.5848	14.7217	16.7891	20.9727
ENSDARG00000035136	selenow1	155.158	126.449	89.4676	90.6417
ENSDARG00000035152	ap2b1	15.2196	18.3959	11.3361	13.1273
ENSDARG00000035256	eef2l2	16.1987	10.4423	7.02246	4.64002
ENSDARG00000035322	myh7bb	1.72221	0.465213	0.052926	0.012037
ENSDARG00000035398	enc1	5.15979	5.79287	2.42065	2.96294
ENSDARG00000035577	cds2	24.0118	26.5695	20.0959	21.5551
ENSDARG00000035622	xbp1	271.851	286.216	170.36	180.45
ENSDARG00000035676	ptp4a2b	23.8766	28.6453	37.1264	39.9651
ENSDARG00000035682	FP102018.1	19.8056	19.2976	29.7478	27.2989
ENSDARG00000035699	srp19	5.67257	6.45651	3.12928	3.82666
ENSDARG00000035719	arl5c	98.2355	121.153	147.993	155.21
ENSDARG00000035809	col1a1b	73.5155	86.6899	121.842	134.161
ENSDARG00000035810	rgcc	103.025	138.789	49.548	50.3021
ENSDARG00000035858	cnn2	88.9411	107.005	180.971	191.566
ENSDARG00000035859	angptl4	10.6077	10.2173	20.9318	20.0894
ENSDARG00000035909	mfsd2ab	4.70365	5.5045	2.34522	2.12358
ENSDARG00000035924	dync1li2	6.59444	9.47909	16.8515	14.2855
ENSDARG00000035944	sync	0.726992	0.679715	0	0
ENSDARG00000035993	sumo3b	19.3399	26.1792	37.5144	41.9957
ENSDARG00000036028	arrdc3b	170.076	163.051	71.1683	72.6539
ENSDARG00000036073	cebpg	50.7866	53.7938	42.0218	39.0608
ENSDARG00000036074	cebpa	18.288	18.0389	7.6146	6.0209
ENSDARG00000036090	pard6gb	43.6557	42.7697	37.4052	37.7043
ENSDARG00000036096	smad3a	7.85048	10.02	13.2662	12.7588
ENSDARG00000036135	bbox1	12.3441	5.79199	15.6064	14.351
ENSDARG00000036175	pcdh1b	7.69363	9.38199	5.32546	5.43171
ENSDARG00000036438	ndufv1	50.0282	32.9176	22.0755	17.2289
ENSDARG00000036442	atp11c	3.97864	5.07611	11.6473	11.7354
ENSDARG00000036456	anxa4	132.532	150.499	98.5088	103.334
ENSDARG00000036462	rab11fip1b	2.72941	3.31175	10.6685	11.0104
ENSDARG00000036548	s1pr2	1.95327	2.49888	0.366804	0.592665
ENSDARG00000036577	atp6v0cb	12.926	12.0226	8.80963	7.72968
ENSDARG00000036616	gpr182	236.707	266.217	370.131	406.778
ENSDARG00000036629	rps14	1341.99	1430.15	1220.54	1080.65
ENSDARG00000036670	aplnrb	36.2608	44.1109	18.9493	25.7817
ENSDARG00000036785	si:ch211-226m16.2	6.93742	7.16889	3.48522	3.66077
ENSDARG00000036787	tap2a	5.77782	8.769	2.14093	0.597016
ENSDARG00000036820	mgll	6.49225	8.9849	14.6388	14.2126
ENSDARG00000036830	krt91	32.1412	50.972	12.6793	6.78106
ENSDARG00000036840	krt15	541.485	669.072	1028.28	1081
ENSDARG00000036848	slc43a2a	19.9521	16.1802	45.5077	38.6621
ENSDARG00000036863	MYO1D	0.780114	0.621449	1.27174	1.74657
ENSDARG00000036893	f13a1b	18.0846	19.9054	3.03033	5.20066
ENSDARG00000036912	edn1	18.1386	24.3515	44.6316	42.1596
ENSDARG00000036930	tbx18	0.514162	0.574812	0	0.035448
ENSDARG00000037012	slc3a2b	29.4627	29.0835	56.0782	49.9144
ENSDARG00000037153	atp6ap1b	10.8161	12.8954	31.7698	25.1902
ENSDARG00000037259	ndufb6	59.3866	44.846	29.3532	33.6684
ENSDARG00000037363	dennd2b	7.07875	7.0776	10.4017	13.3887
ENSDARG00000037421	egr1	447.554	446.851	414.161	371.368
ENSDARG00000037679	MPC2	4.4428	0.650211	0.227602	0
ENSDARG00000037713	pcnp	8.42296	15.3715	19.4566	26.1633
ENSDARG00000037783	proza	50.1725	54.4248	93.0615	92.4224
ENSDARG00000037838	unkl	4.42849	4.31883	2.35556	2.6437
ENSDARG00000037846	hm13	18.9433	17.0618	27.2745	27.6805
ENSDARG00000037859	il11a	7.31624	6.72402	3.62993	2.3098
ENSDARG00000037860	cox6b2	253.681	163.087	153.818	141.523
ENSDARG00000037867	atp5mf	57.4364	39.5231	31.5656	33.1887
ENSDARG00000037870	actb2	6797.81	7390.25	6216.3	6121.48
ENSDARG00000037921	gng13b	6.01605	6.73692	12.5556	12.2502
ENSDARG00000038028	ndufa6	26.796	20.713	13.8509	14.9677
ENSDARG00000038068	ddx5	241.857	240.089	287.522	312.347
ENSDARG00000038095	socs1a	8.26098	7.19154	12.7726	15.3622
ENSDARG00000038139	pdgfbb	10.8537	12.5268	3.37089	3.63408
ENSDARG00000038141	atf4b	346.041	380.28	462.692	475.965
ENSDARG00000038225	nras	10.9595	10.9007	15.383	16.4424
ENSDARG00000038429	csrnp1b	199.541	226.847	166.87	169.06
ENSDARG00000038518	snap29	5.59909	5.38908	11.071	9.832
ENSDARG00000038541	ccr12a	6.55348	8.96435	2.68854	2.64409
ENSDARG00000038577	cox6c	193.736	126.746	104.039	94.788
ENSDARG00000038608	sdhc	79.75	57.1553	47.5911	46.7301
ENSDARG00000038643	alas2	2.34587	0.202003	0	0.017868
ENSDARG00000038669	gbp2	14.674	19.0254	12.0347	11.577
ENSDARG00000038693	gng7	37.6806	37.2329	48.2194	50.1717
ENSDARG00000038754	plk3	18.973	25.8015	16.8712	16.2129
ENSDARG00000038785	abcf2a	15.9028	19.2519	38.5881	39.6103
ENSDARG00000038794	zgc:113531	15.0038	20.1151	30.1971	26.6008
ENSDARG00000038805	pigp	2.90733	1.50399	22.9283	24.774
ENSDARG00000038910	pccb	12.96	15.5262	10.2064	10.5409
ENSDARG00000038980	txndc12	14.0403	14.2228	19.4947	22.1525
ENSDARG00000038991	nsfb	0.55017	1.07423	5.2939	7.10729
ENSDARG00000038996	egln1a	7.82923	9.5394	16.1888	18.0567
ENSDARG00000039007	eno3	36.3034	65.632	23.0076	28.2776
ENSDARG00000039034	marcksl1a	144.39	160.736	207.89	218.622
ENSDARG00000039041	sfrp5	93.915	110.541	272.603	295.56
ENSDARG00000039051	hhatla	1.1105	0.214629	0.320718	0
ENSDARG00000039069	slx4ip	0.54723	0.943917	0.00144	0
ENSDARG00000039093	got1	25.6111	13.8524	4.9332	3.85983
ENSDARG00000039117	tefa	114.517	123.947	101.482	107.176
ENSDARG00000039150	lgmn	127.567	108.622	190.179	160.137
ENSDARG00000039243	zgc:152791	357.941	395.692	649.193	642.316
ENSDARG00000039269	arg2	16.3811	10.868	7.16538	4.20422
ENSDARG00000039343	ahcyl2b	7.72342	5.87294	11.5567	11.8998
ENSDARG00000039347	rps24	279.087	270.999	237.577	227.424
ENSDARG00000039356	zgc:194209	9.72939	9.44862	18.189	17.4704
ENSDARG00000039576	fstl1b	80.3985	88.44	96.971	98.2245
ENSDARG00000039579	cfd	545.7	574.525	1290.66	1576.35
ENSDARG00000039661	slc36a4	5.84606	3.6067	6.50902	4.52381
ENSDARG00000039681	samm50l	7.09093	6.48206	4.33506	3.44868
ENSDARG00000039687	zgc:194221	0	0	0.754091	0.757775
ENSDARG00000039852	ftr93	1.4776	2.04513	3.33492	4.71829
ENSDARG00000039880	arpp19b	10.1709	10.9472	17.3897	20.9055
ENSDARG00000039980	ppt1	33.7593	37.9815	26.4024	28.6662
ENSDARG00000039987	hivep2a	1.10248	1.0786	0.678519	0.570256
ENSDARG00000040005	scfd2	5.25227	4.19743	2.25322	1.9202
ENSDARG00000040059	gbp	110.141	103.467	85.5761	93.7554
ENSDARG00000040087	epb41l4a	36.973	41.5991	57.8751	58.5507
ENSDARG00000040116	znf366	5.94217	7.27236	2.88881	2.26869
ENSDARG00000040184	syncrip	15.7856	19.017	25.8936	34.0758
ENSDARG00000040230	si:dkey-37m8.11	0.060491	0.026782	0.82394	0.94473
ENSDARG00000040277	fbxo32	6.14246	3.38454	0.107453	0.929688
ENSDARG00000040280	LRATD2	169.295	179.202	221.615	241.456
ENSDARG00000040362	ehd2b	75.0053	105.891	60.9507	72.0723
ENSDARG00000040374	tmem182a	1.2424	0.045235	0	0
ENSDARG00000040380	arhgef1a	23.4825	23.0221	32.2948	30.3725
ENSDARG00000040432	klf2b	332.924	427.846	218.238	186.632
ENSDARG00000040439	rsl24d1	223.723	221.955	196.638	176.633
ENSDARG00000040482	osbpl3b	2.83771	1.65789	0.905246	0.831745
ENSDARG00000040485	gsdmeb	4.14371	3.31075	1.32234	1.80891
ENSDARG00000040526	s1pr5a	91.8764	112.061	81.3673	87.3621
ENSDARG00000040538	spsb4b	1.43809	1.81358	3.44982	4.90828
ENSDARG00000040623	fosl2	32.3515	42.5722	24.0475	25.2073
ENSDARG00000040764	id1	541.623	562.008	243.902	298.549
ENSDARG00000040777	inhbb	7.15105	7.96733	0	0
ENSDARG00000040864	si:dkey-286j15.1	3.09586	4.53275	1.96668	2.42745
ENSDARG00000040869	upp1	5.55201	8.73069	17.1831	11.5665
ENSDARG00000040874	add3a	101.916	124.036	168.173	185.365
ENSDARG00000040884	mxi1	26.4552	28.0882	52.174	53.7255
ENSDARG00000040911	meox2a	1.60656	2.72561	0.180054	0.34989
ENSDARG00000040920	si:dkey-49n23.1	92.1544	107.324	49.0926	50.4174
ENSDARG00000040988	tpi1b	142.391	109.442	97.1518	82.6269
ENSDARG00000041065	hspb1	346.137	297.447	225.459	219.472
ENSDARG00000041299	zgc:110796	2.30738	3.6352	9.11747	9.1727
ENSDARG00000041317	rangap1a	9.99234	9.58544	6.1042	6.59656
ENSDARG00000041332	tmem33	8.46797	9.30831	12.9812	14.8589
ENSDARG00000041435	uba52	684.392	710.289	613.663	547.026
ENSDARG00000041450	rab11a	6.4918	7.34711	11.6754	11.5007
ENSDARG00000041589	adprhl1	28.0144	11.3184	3.30158	0.688457
ENSDARG00000041607	eif4ebp3l	57.3394	58.3087	98.0186	111.479
ENSDARG00000041609	adarb1a	20.8955	23.4475	14.7289	14.8442
ENSDARG00000041619	rack1	846.225	897.814	751.412	755.349
ENSDARG00000041621	bbs2	0.804103	0.772348	2.68185	2.36108
ENSDARG00000041691	bhlhe41	56.3318	49.3475	69.4782	80.3707
ENSDARG00000041723	TUBB4B	0.356177	0.072062	2.45954	1.51904
ENSDARG00000041915	stum	0	0	0.272455	0.797066
ENSDARG00000042025	C9H2orf49	3.18979	3.95932	8.23039	7.22985
ENSDARG00000042236	atrx	8.27702	10.8259	12.7552	13.2417
ENSDARG00000042329	si:dkey-91m11.5	5.74942	6.91218	13.4134	10.429
ENSDARG00000042409	RALGDS	11.5849	12.6379	7.93317	7.40665
ENSDARG00000042469	ndufa12	58.0774	32.5547	27.0252	24.1419
ENSDARG00000042484	tle2a	6.69195	6.25523	3.84855	2.52477
ENSDARG00000042533	gstm.1	145.361	156.641	215.782	216.92
ENSDARG00000042545	sema3ga	2.55796	4.58495	0.01615	0.18668
ENSDARG00000042557	rnf144ab	46.9184	54.3145	65.0093	67.3858
ENSDARG00000042566	rps7	1030.55	1158.2	936.981	983.374
ENSDARG00000042623	acbd3	8.90147	10.0918	15.3445	14.817
ENSDARG00000042644	sod2	47.6323	27.8937	25.4235	19.0833
ENSDARG00000042652	rreb1b	2.63987	2.31702	2.57553	1.58607
ENSDARG00000042656	nrn1b	0.741844	0.786996	4.67175	4.89438
ENSDARG00000042708	tuba8l	114.514	131.704	175.933	191.137
ENSDARG00000042725	cebpb	141.415	119.487	67.212	73.2909
ENSDARG00000042742	stx6	3.09156	3.42411	5.97851	5.61207
ENSDARG00000042759	cnstb	1.79946	3.59614	0.539212	0.544865
ENSDARG00000042854	ephx1	6.20456	5.87857	14.4072	15.6852
ENSDARG00000042864	rpl7l1	23.7401	21.9878	33.3202	34.3618
ENSDARG00000042876	abracl	8.81586	9.47107	5.92713	5.21327
ENSDARG00000042881	nthl1	3.40123	5.33735	7.81749	7.8897
ENSDARG00000042925	mfng	14.4196	18.4778	11.7028	11.6105
ENSDARG00000042934	ccn2a	26.2405	23.8573	47.3553	35.9567
ENSDARG00000042940	nab1a	1.41885	0.173051	0	0.032475
ENSDARG00000042978	cyp2p6	140.907	141.507	107.754	111.745
ENSDARG00000043010	camk2d1	1.64322	1.74679	0.010587	0.017614
ENSDARG00000043077	nisch	6.74816	6.70523	9.76192	9.46702
ENSDARG00000043126	blf	0.369749	0.944476	0	0.001357
ENSDARG00000043130	notch2	2.71679	3.28367	5.12602	3.94025
ENSDARG00000043154	ucp2	29.7945	29.2595	78.0415	69.1414
ENSDARG00000043180	gpd1b	51.6495	55.9981	79.4301	94.7673
ENSDARG00000043249	irf1b	59.5715	68.7213	92.7936	100.278
ENSDARG00000043257	ckbb	78.8839	30.5474	17.3087	13.6251
ENSDARG00000043453	rps5	1190.72	1269.35	1089.09	1096.58
ENSDARG00000043465	atp6v1b2	6.15203	3.74247	1.39741	1.66163
ENSDARG00000043484	ube2d2	54.5228	70.7502	94.8445	100.278
ENSDARG00000043510	vamp4	2.92236	3.55528	5.79705	5.28014
ENSDARG00000043531	jun	591.668	758.579	507.449	530.47
ENSDARG00000043555	tmem30ab	42.5616	43.2672	62.8756	59.2293
ENSDARG00000043562	zgc:65997	11.9376	8.84989	4.09852	3.09215
ENSDARG00000043624	slc66a1	0.196988	0.197328	2.7447	0.792351
ENSDARG00000043635	cmc2	11.3787	7.14085	3.57097	5.73601
ENSDARG00000043842	C20H1orf198	5.49477	6.48996	9.35731	10.1803
ENSDARG00000044001	lgals3b	60.0241	67.7216	52.9755	50.9014
ENSDARG00000044015	gfra2b	0.527	0.656627	2.69934	1.86307
ENSDARG00000044039	stx11a	35.6633	47.3389	31.6094	24.9343
ENSDARG00000044074	loxl2b	1.62919	1.57541	0.844756	0.677161
ENSDARG00000044132	ogna	12.7835	11.4186	25.0786	24.7063
ENSDARG00000044167	padi2	0.430399	0.607114	0.113649	0.033684
ENSDARG00000044225	GOLPH3	18.1191	20.4904	26.7719	30.7947
ENSDARG00000044298	phax	4.7017	7.60152	11.0944	11.7377
ENSDARG00000044304	prrc1	10.2771	10.2847	14.6474	16.3816
ENSDARG00000044341	chst7	0.181829	0.429184	1.76578	1.93223
ENSDARG00000044373	atg4c	7.57207	7.36047	5.51403	4.47222
ENSDARG00000044511	etv5b	12.9356	13.3917	4.78809	5.61214
ENSDARG00000044619	birc2	24.5113	22.705	32.8981	31.0246
ENSDARG00000044625	pcf11	15.205	16.2187	24.2228	28.3698
ENSDARG00000044627	alg8	4.58921	3.54744	2.03861	2.02625
ENSDARG00000044692	eri1	6.44568	5.75168	11.8087	11.751
ENSDARG00000044718	vav2	3.78597	3.47268	5.85983	6.20797
ENSDARG00000044781	bace2	1.39441	2.27535	4.98318	6.26485
ENSDARG00000044982	dhrs3a	4.86518	4.66457	10.8121	14.7878
ENSDARG00000045003	plvapb	72.9301	121.278	6.96018	6.58104
ENSDARG00000045011	tapbp.2	13.9973	15.9065	8.73265	10.0278
ENSDARG00000045036	cdc42ep4b	4.8935	4.47706	10.1148	9.1159
ENSDARG00000045067	kcnk1a	1.73667	1.99454	4.90282	5.56501
ENSDARG00000045127	FAM53C	1.97681	2.65066	4.44498	5.08014
ENSDARG00000045130	klhl11	7.69318	10.4111	13.7716	15.2526
ENSDARG00000045141	aqp8a.1	4573.48	5279.44	4452.73	4350.93
ENSDARG00000045150	csnk1e	2.47324	1.6842	0.308183	0.769378
ENSDARG00000045230	cox6b1	108.001	85.7036	58.1692	57.3055
ENSDARG00000045302	smpx	23.5478	7.79686	1.88482	0.593432
ENSDARG00000045343	usp46	3.80797	5.0191	1.52007	1.19249
ENSDARG00000045367	tuba1b	60.2534	48.9584	24.7479	21.3144
ENSDARG00000045399	cct5	57.5156	56.8534	42.0063	47.0903
ENSDARG00000045525	tmcc3	7.26328	9.75627	17.0532	14.5809
ENSDARG00000045530	si:ch211-244b2.4	12.2702	12.9668	7.09411	7.56766
ENSDARG00000045563	washc3	5.02499	3.85782	2.62347	1.97366
ENSDARG00000045594	shisal1a	10.5464	7.45622	27.1594	32.5305
ENSDARG00000045612	lrrc10	8.25936	1.4672	0.331512	0.05777
ENSDARG00000045634	lmod2a	2.70647	1.46818	0.060995	0
ENSDARG00000045661	irf7	24.1762	24.5851	15.8351	17.0897
ENSDARG00000045694	prickle1b	6.52019	7.61888	2.95859	4.51711
ENSDARG00000045708	adm2a	1.22131	1.52543	0.093168	0.010272
ENSDARG00000045749	ppfibp1a	10.1867	11.9524	16.9581	15.6157
ENSDARG00000045843	apex1	3.14775	4.31494	8.02726	6.19251
ENSDARG00000045877	ube2nb	35.7247	45.7774	62.2369	68.4524
ENSDARG00000045888	acat1	10.7491	6.09039	5.31336	4.81707
ENSDARG00000045929	oaz2a	67.6433	80.8688	95.6313	97.4945
ENSDARG00000045930	rbpms2a	14.6935	11.7313	5.63942	5.2512
ENSDARG00000046072	snx16	4.0208	4.85826	1.07921	1.66586
ENSDARG00000046157	RPS17	1190.54	1251.77	980.988	894.178
ENSDARG00000051729	nfatc3b	0.435052	0.287095	1.65075	1.08253
ENSDARG00000051748	ccnd2a	19.0365	23.8952	35.4356	36.9186
ENSDARG00000051798	brd1b	2.64371	3.41964	5.87831	3.89355
ENSDARG00000051902	prmt7	4.81825	5.11923	3.01801	2.11035
ENSDARG00000052000	cav2	89.391	102.459	152.404	146.397
ENSDARG00000052010	ciao2b	32.2715	36.2167	54.9471	48.0192
ENSDARG00000052011	rrad	9.51156	2.99256	0.985193	0.141091
ENSDARG00000052059	PAQR9	3.35513	3.81439	1.00387	0.635051
ENSDARG00000052091	rbpjb	13.1821	13.5355	18.373	19.6536
ENSDARG00000052118	adamtsl5	0.512129	0.074314	0	0
ENSDARG00000052129	boka	4.64031	4.11689	8.38586	10.7345
ENSDARG00000052178	eif2s1b	49.6532	46.9423	41.2872	31.6829
ENSDARG00000052288	zmp:0000000634	0.391522	0.46617	1.61263	1.18877
ENSDARG00000052435	spred2a	2.70131	2.92237	5.08968	4.84547
ENSDARG00000052470	igfbp2a	1.17563	1.79428	44.5381	41.0992
ENSDARG00000052515	calcoco2	13.5115	14.6624	7.69233	10.43
ENSDARG00000052518	stx4	17.1192	17.9609	23.7486	32.1596
ENSDARG00000052625	fkbp1b	106.725	106.831	165.449	175.927
ENSDARG00000052638	fam210b	30.933	33.702	16.7345	23.0459
ENSDARG00000052673	sept7b	37.992	40.6324	55.3174	81.2412
ENSDARG00000052674	csnk1a1	84.5837	84.0475	72.7983	70.4079
ENSDARG00000052690	arrdc3a	29.221	36.5863	80.9122	86.6896
ENSDARG00000052693	si:dkey-172m14.1	11.4174	13.5508	7.52372	5.51475
ENSDARG00000052695	nr2f1a	5.37642	5.06675	10.6197	10.7528
ENSDARG00000052703	cisd2	6.31787	6.75717	12.8728	11.3456
ENSDARG00000052975	ubqln4	10.8725	13.19	15.7549	18.9914
ENSDARG00000053097	hsf2	34.2469	33.5695	54.885	60.8862
ENSDARG00000053101	prpf38b	5.89708	8.30644	15.8085	9.76788
ENSDARG00000053279	apln	14.2816	14.9786	3.99643	5.18931
ENSDARG00000053291	pnrc2	555.544	590.094	708.853	739.062
ENSDARG00000053293	ftr14	4.37716	4.61901	7.74541	7.17434
ENSDARG00000053358	basp1	41.2704	42.4213	70.2845	78.1203
ENSDARG00000053365	rpl31	395.106	370.327	319.015	272.003
ENSDARG00000053381	plpp1a	66.6966	67.169	31.7578	29.6698
ENSDARG00000053502	cryaa	0	0	3.75075	3.50954
ENSDARG00000053542	kctd12.2	197.458	232.1	403.921	447.6
ENSDARG00000053858	crip1	623.951	760.001	1031.34	1091.33
ENSDARG00000053878	inpp5l	16.2457	18.8006	12.4391	12.4725
ENSDARG00000054007	ppp1r2	1.66273	1.14098	3.90844	4.35052
ENSDARG00000054058	h1-10	63.6886	61.6862	48.0499	39.8129
ENSDARG00000054155	pcna	36.204	55.1669	75.1542	79.8826
ENSDARG00000054250	crbn	8.02714	7.42128	5.44571	3.85357
ENSDARG00000054272	caprin1b	39.3882	35.5662	30.26	30.9148
ENSDARG00000054288	zgc:63972	2.11608	1.08211	0	0
ENSDARG00000054302	ehd4	19.5949	22.6259	6.99458	6.19077
ENSDARG00000054451	loxl1	82.4143	74.4211	137.768	130.816
ENSDARG00000054458	slmapa	3.34208	4.04972	2.64802	2.322
ENSDARG00000054609	slco2b1	6.29648	8.33905	13.2492	9.83238
ENSDARG00000054754	hs6st1a	26.3932	30.9239	58.6697	52.4204
ENSDARG00000054818	rpl32	1757.19	1904.4	1447.18	1490.34
ENSDARG00000054823	id3	128.113	154.042	199.925	200.11
ENSDARG00000054833	nucb1	32.0321	34.5967	46.2141	51.0564
ENSDARG00000054849	bcat2	9.4608	10.2957	6.74469	7.55555
ENSDARG00000054937	badb	8.89236	9.19188	5.15407	4.58555
ENSDARG00000055045	casp3b	0.949676	0.81062	1.30144	2.05165
ENSDARG00000055064	prdx5	107.307	85.639	68.2976	65.1897
ENSDARG00000055118	mylipb	13.4088	15.5857	28.0281	24.3063
ENSDARG00000055163	epoa	320.575	360.075	237.262	202.423
ENSDARG00000055216	tuba1c	5.57712	4.26733	2.44672	2.36691
ENSDARG00000055290	mpeg1.1	24.9274	31.2948	20.5117	21.2251
ENSDARG00000055349	pknox2	8.83165	6.97454	13.2436	15.4832
ENSDARG00000055381	bambia	62.9776	62.9738	114.84	117.983
ENSDARG00000055398	foxc1b	35.0419	40.8198	62.3139	62.69
ENSDARG00000055493	hic1	81.0636	82.8424	175.982	156.684
ENSDARG00000055510	ypel3	6.7585	7.46311	4.48199	3.47486
ENSDARG00000055561	c1galt1b	10.2127	13.0785	16.9292	17.9227
ENSDARG00000055575	pcolce2b	14.1662	17.7545	35.8962	38.3334
ENSDARG00000055632	smtnl	89.1762	100.403	193.305	207.378
ENSDARG00000055678	akap12b	25.6606	30.0595	53.955	47.6121
ENSDARG00000055723	hsp70l	12.479	15.0706	55.0818	66.6641
ENSDARG00000055751	fosb	122.82	175.21	107.218	100.177
ENSDARG00000055786	prss23	75.5379	94.4091	108.418	124.003
ENSDARG00000055854	nr4a3	3.52704	2.6168	1.82471	1.04843
ENSDARG00000055955	lcp2a	4.37349	7.16799	3.20502	1.70905
ENSDARG00000055966	cflara	18.8377	19.4323	8.54125	9.35309
ENSDARG00000056108	ndufa4	94.006	35.1175	7.09401	2.28621
ENSDARG00000056119	eef1g	507.632	515.963	423.47	429.39
ENSDARG00000056122	gdi1	3.54399	4.07271	7.51393	8.86583
ENSDARG00000056156	npdc1b	1.74269	0.64524	0.113404	0.11427
ENSDARG00000056233	zgc:110591	30.1293	32.6884	22.6651	20.96
ENSDARG00000056338	szrd1	16.8244	18.3482	24.8897	24.6382
ENSDARG00000056525	bcar1	1.99901	2.0888	7.21133	5.79754
ENSDARG00000056532	serinc2	39.6092	52.9792	107.234	108.809
ENSDARG00000056615	cybb	7.6687	6.04854	4.11751	2.88299
ENSDARG00000056642	hdac9b	1.01134	0.958257	0.417221	0.374288
ENSDARG00000056653	fhl1b	69.4414	84.0422	140.397	143.991
ENSDARG00000056656	tspan18a	52.4904	55.3935	71.4408	83.2199
ENSDARG00000056831	gng2	137.341	160.833	290.74	317.329
ENSDARG00000056885	per1a	9.04607	10.9431	6.25196	5.28973
ENSDARG00000056920	tmem88a	224.223	202.204	109.297	113.92
ENSDARG00000056922	ltbp1	7.07149	5.90507	10.3979	8.79159
ENSDARG00000056964	ilk	31.1221	36.3053	52.7325	54.0257
ENSDARG00000056998	kirrel1b	0.290344	0.294271	1.33356	1.58144
ENSDARG00000057121	c7b	2.0572	1.71238	7.78496	10.4347
ENSDARG00000057128	hadhaa	15.5419	5.89673	3.71047	4.23567
ENSDARG00000057395	si:ch211-130m23.3	0.657879	0.639585	0.005454	0.051221
ENSDARG00000057419	slc44a5b	3.54312	4.30651	1.81241	2.5566
ENSDARG00000057484	srsf2a	62.2955	71.6715	81.1509	91.6946
ENSDARG00000057497	stk35l	5.8541	5.10547	10.7848	14.2994
ENSDARG00000057633	cxcr4a	1.85302	2.05741	0.248108	0.744655
ENSDARG00000057644	adam8b	9.18261	10.5421	16.423	14.2714
ENSDARG00000057652	dbpb	36.8639	38.6791	25.4567	27.8566
ENSDARG00000057683	mcm6	3.20474	3.82767	9.40228	8.14435
ENSDARG00000057767	nudt4a	2.77655	1.7038	0.264128	0.754116
ENSDARG00000057857	arfrp1	10.2054	6.20625	20.1307	22.0539
ENSDARG00000057879	p3h3	7.25252	7.16929	10.9343	15.1185
ENSDARG00000057928	mzt2b	33.0094	31.5505	21.9594	25.39
ENSDARG00000058030	hspa14	6.16988	6.53732	10.3244	11.6385
ENSDARG00000058032	tpk2	6.70598	7.51757	2.88068	1.27998
ENSDARG00000058041	ndufa8	75.792	51.9697	35.3221	32.6679
ENSDARG00000058076	snf8	5.65692	6.00162	2.77018	2.56388
ENSDARG00000058100	b3gnt3.4	24.3573	35.8009	42.9205	48.981
ENSDARG00000058128	msna	134.688	158.854	202.533	221.605
ENSDARG00000058158	trim55b	3.75087	2.05187	0.221135	0.335271
ENSDARG00000058178	zdhhc20b	1.11286	1.24147	4.04769	3.59382
ENSDARG00000058179	ackr3b	65.9392	88.2381	26.4779	24.9526
ENSDARG00000058259	celsr1b	0.300911	0.315207	1.31475	1.58467
ENSDARG00000058270	COLGALT1	2.12907	2.67976	4.24342	4.23692
ENSDARG00000058322	enc3	0.841346	1.23519	3.26056	2.83431
ENSDARG00000058323	tmbim1a	24.4325	23.8739	16.977	18.714
ENSDARG00000058366	si:dkey-222f8.3	39.4971	42.6033	27.3808	22.4116
ENSDARG00000058452	abhd17c	5.36616	7.88365	10.454	9.90171
ENSDARG00000058479	zgc:110425	0.227186	0.323948	1.6652	1.9494
ENSDARG00000058585	chst2b	4.7932	4.16711	19.6284	23.0912
ENSDARG00000058598	sox18	38.1297	49.047	29.1824	30.7726
ENSDARG00000058603	jph1a	1.8758	0.789554	0.191477	0.102304
ENSDARG00000058606	sik1	46.3766	49.7402	20.0298	17.4615
ENSDARG00000058679	zgc:114104	1.66971	1.59988	0.787049	0.23562
ENSDARG00000058848	mcoln1b	1.27161	1.23443	0.362848	0.342331
ENSDARG00000058992	cers2b	2.2661	2.5355	1.05443	0.738611
ENSDARG00000058996	jam2a	108.254	101.214	60.1867	73.0179
ENSDARG00000059020	thap1	9.17679	11.4809	4.51988	5.47496
ENSDARG00000059043	ntf3	7.65796	5.75914	1.96315	2.85179
ENSDARG00000059048	mpzl1l	0.477925	0.511018	13.3856	17.1041
ENSDARG00000059054	pdk2b	70.2252	56.757	42.6148	33.6789
ENSDARG00000059070	gars1	15.5942	16.7972	12.3132	10.9942
ENSDARG00000059079	vps25	4.2658	4.24552	7.17433	8.61001
ENSDARG00000059236	ptger4a	150.631	181.761	47.2481	52.0528
ENSDARG00000059244	arfip2a	2.62801	3.53344	5.36511	8.82473
ENSDARG00000059247	tmem54a	0.85351	0.693621	0.017438	0.000267
ENSDARG00000059354	glmp	14.1856	17.1746	24.3026	25.85
ENSDARG00000059362	cavin1b	54.5243	75.6749	21.4223	24.5003
ENSDARG00000059363	tgfbr2a	2.75161	4.39389	12.0992	10.5253
ENSDARG00000059367	mfap2	1.45282	2.53537	5.55233	6.58854
ENSDARG00000059370	nr1d4b	6.6243	6.88445	1.65761	1.0158
ENSDARG00000059474	mlxip	0.620952	0.720542	3.31614	2.50926
ENSDARG00000059587	ABR	26.6481	29.8154	43.7593	43.212
ENSDARG00000059604	mtss1	3.49329	4.37767	6.32772	6.90096
ENSDARG00000059629	asphd2	1.39425	1.7811	3.51522	4.27364
ENSDARG00000059707	ZNF423	11.3386	9.96084	19.9331	18.9015
ENSDARG00000059746	plod1a	20.5359	21.7488	31.085	34.7481
ENSDARG00000059891	AL929217.1	0.188061	0.50737	1.6335	2.16066
ENSDARG00000060005	mtrf1l	2.73272	3.38574	0.322876	1.11753
ENSDARG00000060006	nedd4l	6.62748	8.09278	11.1664	11.4696
ENSDARG00000060012	f2r	24.4788	30.0521	39.7089	38.7473
ENSDARG00000060029	fam160b2	1.31551	1.19099	4.61299	2.97963
ENSDARG00000060184	pkn1a	4.48138	6.43792	4.68028	4.59991
ENSDARG00000060263	pecam1	17.9038	23.7461	12.6402	14.73
ENSDARG00000060457	pmp22b	240.355	264.34	334.84	371.872
ENSDARG00000060510	cul4b	16.2294	17.7885	13.7117	13.7595
ENSDARG00000060900	znf362a	0.970027	1.51772	3.16438	2.22062
ENSDARG00000060977	zgc:153018	3.75661	5.0049	8.01406	8.27828
ENSDARG00000060978	atp2a3	1.9032	2.23732	5.14658	4.45747
ENSDARG00000061062	nemp2	5.26371	6.90215	2.18095	1.0728
ENSDARG00000061091	gtpbp6	3.66047	3.77905	1.49642	2.02197
ENSDARG00000061100	nars1	31.1817	30.75	19.5662	21.6049
ENSDARG00000061140	colec12	2.19117	1.62297	5.49526	3.45354
ENSDARG00000061165	slc6a4a	182.896	186.537	362.034	394.457
ENSDARG00000061187	cbx5	36.1683	41.6877	55.9049	62.4252
ENSDARG00000061196	emilin2a	1.86391	1.02697	26.4712	27.2536
ENSDARG00000061223	ogfrl1	0.746386	1.03083	2.62134	2.43442
ENSDARG00000061231	tinagl1	80.0918	90.1816	45.6198	39.9137
ENSDARG00000061233	abcc5	15.6732	20.3557	18.2451	19.0083
ENSDARG00000061242	tuft1a	22.066	26.363	12.8152	14.1676
ENSDARG00000061301	gmpr2	11.9784	11.8795	2.70097	3.9133
ENSDARG00000061328	cdon	10.8642	13.8006	18.1074	23.2331
ENSDARG00000061547	zgc:153409	34.7005	44.2541	16.0956	11.933
ENSDARG00000061600	cemip2	2.35905	3.03686	4.5918	4.33578
ENSDARG00000061622	kcng3	2.78903	4.14417	7.61163	7.59796
ENSDARG00000061654	wwc3	9.21179	12.4083	16.4795	18.0483
ENSDARG00000061664	C1H3orf70	42.4867	39.4236	58.5851	68.5798
ENSDARG00000061672	si:ch73-334d15.1	18.9815	21.9671	10.4484	9.69281
ENSDARG00000061688	arvcfb	4.83312	4.67799	3.783	3.5275
ENSDARG00000061747	dipk2b	18.8005	18.7861	30.7808	31.994
ENSDARG00000061844	si:dkey-38p12.3	11.6006	13.1833	7.12783	7.99639
ENSDARG00000061948	amotl2b	2.21995	3.32008	0.519697	0.44343
ENSDARG00000062000	abtb2b	32.5662	40.6363	50.7854	47.5261
ENSDARG00000062045	il1rapl1a	5.11543	3.92511	5.97177	11.1266
ENSDARG00000062053	kifbp	11.056	10.1287	16.7301	16.6728
ENSDARG00000062054	cpt1ab	5.20635	2.35006	1.66567	0.866169
ENSDARG00000062096	pm20d1.2	0.957621	1.78672	2.86588	3.06205
ENSDARG00000062122	klhl5	2.13147	2.42439	5.70323	4.7366
ENSDARG00000062129	mxra8b	21.447	19.7165	36.2815	37.9668
ENSDARG00000062195	fbxo31	0.570219	0.903423	2.16002	3.73888
ENSDARG00000062198	pcm1	1.95128	2.42462	3.9194	4.64492
ENSDARG00000062315	sik2b	10.7111	9.86471	13.1398	14.8754
ENSDARG00000062338	zeb2a	18.2814	18.9428	23.5466	27.5412
ENSDARG00000062350	synm	15.5934	16.4091	9.48678	9.32793
ENSDARG00000062420	nfia	20.4181	17.1482	25.5442	28.9894
ENSDARG00000062489	2022-03-08	10.5988	6.9462	11.1081	8.30352
ENSDARG00000062561	adck1	0.231592	0.841739	2.14963	1.57895
ENSDARG00000062568	mrpl2	20.8769	17.2616	13.1809	14.5266
ENSDARG00000062590	pleca	2.38308	2.9569	2.11838	1.69661
ENSDARG00000062699	nkain4	21.1568	25.6039	15.7114	10.9371
ENSDARG00000062834	ecsit	2.41592	2.75165	6.10175	6.64267
ENSDARG00000062865	mras	5.96814	8.42492	20.447	20.0775
ENSDARG00000062909	furina	4.02131	5.03404	11.8502	11.6013
ENSDARG00000062929	FAM83G	3.01177	3.35258	6.29972	5.83012
ENSDARG00000062956	dagla	7.11113	7.51161	2.35039	1.92864
ENSDARG00000063054	shank3b	25.0577	31.6125	24.6046	21.2075
ENSDARG00000063095	ctsf	64.7477	68.6328	88.6626	83.5369
ENSDARG00000063155	dcaf12	1.42728	1.44227	3.75764	5.21731
ENSDARG00000063292	ssuh2rs1	10.6903	13.9055	42.5761	47.4924
ENSDARG00000063310	oxr1b	1.6287	1.45358	0.132949	0.09197
ENSDARG00000063375	pter	11.6939	15.0229	9.15241	8.49739
ENSDARG00000063509	lrrc58b	10.2824	8.99344	16.5303	16.2445
ENSDARG00000063570	dyrk1aa	1.66376	1.81747	2.86442	3.91703
ENSDARG00000063626	ddx21	46.0822	53.5914	40.1684	40.1362
ENSDARG00000063663	clp1	0.491609	0.410385	1.60155	1.02557
ENSDARG00000063682	fhod3a	0.950444	0.248335	0.003958	0
ENSDARG00000063905	mt-co1	9792.42	6545.31	4126.78	4125.76
ENSDARG00000067545	adam19b	0.812361	0.116885	0.003488	0.003541
ENSDARG00000067668	cep57	0.290945	0.493006	2.73647	1.17666
ENSDARG00000067670	pomt1	1.83258	1.32555	2.89554	3.26767
ENSDARG00000067795	ifngr2	24.4059	25.821	20.1763	21.529
ENSDARG00000067975	atp5if1a	75.272	71.0052	51.0764	50.279
ENSDARG00000067984	gas1b	9.93128	7.62191	14.2829	15.7342
ENSDARG00000068125	nfu1	24.4747	25.584	16.3881	18.3468
ENSDARG00000068179	trib2	1.05579	0.870805	1.80173	2.31638
ENSDARG00000068194	klf9	38.7554	50.315	76.1219	69.7741
ENSDARG00000068213	fzd10	1.30018	0.998845	0.293617	0.091325
ENSDARG00000068214	ccni	221.143	222.283	201.508	195.523
ENSDARG00000068261	pros1	151.132	167.591	189.291	201.005
ENSDARG00000068265	tomm5	49.4312	45.2989	31.8404	33.7261
ENSDARG00000068374	si:ch211-132b12.7	77.7009	76.0931	98.6032	101.109
ENSDARG00000068432	si:dkey-56m19.5	14.9387	13.1209	54.4881	55.0031
ENSDARG00000068436	si:ch1073-429i10.3	64.9107	62.0389	53.6603	53.4998
ENSDARG00000068516	hapln1b	1.18852	1.08245	3.4403	3.46249
ENSDARG00000068621	si:ch211-181d7.3	14.8722	14.5125	6.365	6.81515
ENSDARG00000068705	tmem168a	0.535837	0.516024	1.66955	1.72663
ENSDARG00000068708	ifrd1	26.784	33.0934	56.4228	50.0805
ENSDARG00000068709	fam174b	296.835	347.575	266.472	259.105
ENSDARG00000068710	nid1a	19.9621	23.3235	54.196	44.7028
ENSDARG00000068738	cox5b2	159.589	49.646	13.7552	4.9136
ENSDARG00000068814	spata2l	2.17983	2.23369	6.54847	6.35306
ENSDARG00000068894	nrip1b	4.8515	5.65299	3.31526	2.64625
ENSDARG00000068934	cyp1b1	20.1208	27.2871	36.627	36.5742
ENSDARG00000068967	zgc:153372	1.39645	1.7933	3.9147	2.81036
ENSDARG00000068992	hspa8	619.268	701.832	335.387	533.839
ENSDARG00000068995	h2ax1	224.024	262.049	502.769	527.988
ENSDARG00000069009	si:ch211-147a11.3	15.7428	16.4685	35.5191	32.2769
ENSDARG00000069029	acss2l	1.30574	1.30271	0.165953	0
ENSDARG00000069056	ranbp3b	1.88633	1.70194	3.19003	3.69744
ENSDARG00000069065	btg3	33.2528	34.5538	59.1051	57.9412
ENSDARG00000069105	fgfr4	9.76631	9.58215	6.74254	6.99323
ENSDARG00000069106	fam89b	3.86275	5.31545	11.9023	9.61523
ENSDARG00000069113	dbn1	5.47645	6.09996	0.821873	1.20531
ENSDARG00000069135	ppp1r15a	82.0904	84.1103	107.848	123.151
ENSDARG00000069142	aars1	9.16028	8.1469	4.91184	5.59408
ENSDARG00000069185	celsr1a	0.295168	0.601055	0.956957	1.21542
ENSDARG00000069242	pdia5	7.48402	9.21818	12.2037	16.9043
ENSDARG00000069250	uacaa	9.88013	10.1084	16.9021	19.0433
ENSDARG00000069289	gabpa	12.22	12.8131	18.1755	17.0955
ENSDARG00000069295	bcl6ab	7.01912	5.75692	3.74974	2.69534
ENSDARG00000069335	bcl6b	15.1003	22.9839	6.39647	12.2343
ENSDARG00000069342	zgc:153115	2.98012	3.06397	6.59073	7.35776
ENSDARG00000069438	neurl1aa	1.4589	1.49864	0.117159	0.130189
ENSDARG00000069450	gja5b	1.75252	0.89069	0.423689	0.30548
ENSDARG00000069476	spint2	44.7129	51.9978	166.228	164.284
ENSDARG00000069563	zgc:153151	3.69351	4.71065	18.7436	22.0598
ENSDARG00000069734	hbba2	4.88956	2.22471	0.978557	0.237565
ENSDARG00000069735	hbaa2	9.37745	3.05837	0	0.086108
ENSDARG00000069755	mtmr11	0.18909	0.79231	1.54185	2.06576
ENSDARG00000069774	flot2b	3.26834	4.11503	2.05226	2.22108
ENSDARG00000069832	sfxn4	11.8717	8.96279	4.7128	5.28211
ENSDARG00000069878	snu13a	2.01977	2.45373	5.63294	5.73308
ENSDARG00000069910	gtf2f2a	29.9525	34.598	23.087	18.6069
ENSDARG00000069920	cox17	63.9854	30.569	43.1738	36.0925
ENSDARG00000069989	bnc2	0.179588	1.6115	2.56308	2.44349
ENSDARG00000070021	cyp3c4	2.56547	2.37376	5.863	5.75131
ENSDARG00000070025	dchs1a	0.526652	0.478517	1.04104	0.879273
ENSDARG00000070043	dars1	23.9398	23.3207	17.3814	18.739
ENSDARG00000070080	nbeaa	1.01864	0.319806	1.45475	1.40459
ENSDARG00000070097	selenos	13.9854	16.6396	36.6574	35.9666
ENSDARG00000070116	nit1	1.68553	2.5249	0.187966	0.071501
ENSDARG00000070162	stox2a	10.0496	11.2946	3.79337	7.25741
ENSDARG00000070228	cdk6	2.62303	3.56213	2.00651	1.69586
ENSDARG00000070284	sft2d3	1.38816	1.43864	3.29163	3.68207
ENSDARG00000070314	cald1a	18.0187	23.3387	34.5906	29.8787
ENSDARG00000070393	COQ10A	0.563274	0.641968	2.09822	1.90138
ENSDARG00000070431	fip1l1b	7.82502	9.07434	6.25585	5.08508
ENSDARG00000070463	e2f3	1.53464	1.40652	3.87138	2.94982
ENSDARG00000070479	tspan13b	66.4157	67.5191	85.8621	87.2375
ENSDARG00000070494	pdgfra	9.86713	11.3135	26.7948	28.9321
ENSDARG00000070539	arf3a	0	0	0.547965	0.255454
ENSDARG00000070545	top1l	5.99208	6.10498	9.18457	9.23146
ENSDARG00000070555	ldlrad4a	3.64619	3.93125	5.17224	5.7643
ENSDARG00000070601	RASSF5	13.7307	13.7408	21.213	20.4026
ENSDARG00000070603	hspa12a	29.8222	34.2376	49.7088	50.3915
ENSDARG00000070604	zgc:162509	15.7009	18.3948	33.2746	40.2835
ENSDARG00000070657	pa2g4b	24.1438	23.4172	33.6801	35.0118
ENSDARG00000070674	psmd6	34.6565	36.6428	46.9142	51.7726
ENSDARG00000070698	kbtbd8	1.00549	0.894906	2.37279	2.26063
ENSDARG00000070792	lrrc15	126.377	139.006	193.558	219.66
ENSDARG00000070824	ndufb5	68.8423	48.8056	37.8045	37.9517
ENSDARG00000070844	gamt	25.4227	18.0422	10.4675	6.85018
ENSDARG00000070849	rps15	1441.51	1545.94	1355.8	1215.08
ENSDARG00000070959	si:ch211-288g17.3	19.0966	28.2884	34.9165	34.7879
ENSDARG00000071015	pbxip1a	22.7727	24.678	17.355	16.0834
ENSDARG00000071024	zgc:171679	23.9108	27.11	170.917	186.294
ENSDARG00000071029	si:dkey-147f3.8	7.04886	7.33003	4.69104	4.27241
ENSDARG00000071044	zgc:153722	1.06996	1.52174	7.37247	7.93287
ENSDARG00000071060	naa10	37.1839	37.5841	26.7449	28.7371
ENSDARG00000071082	p4ha1b	12.1062	15.9058	27.5768	23.4563
ENSDARG00000071090	actn2b	34.6666	9.90031	3.69323	0.688399
ENSDARG00000071095	abi3bpb	9.346	15.4062	44.5852	46.0265
ENSDARG00000071103	si:dkey-222p3.1	1.38731	0.618532	4.30104	3.82315
ENSDARG00000071196	cavin2b	238.627	278.447	323.484	349.105
ENSDARG00000071208	wnt4	12.2293	14.2961	6.63361	9.1445
ENSDARG00000071259	fbxo34	15.5272	19.2672	11.0943	11.6851
ENSDARG00000071403	oaz1a	244.597	258.98	334.175	365.402
ENSDARG00000071463	zgc:154125	0.823535	0.701391	4.88414	6.17976
ENSDARG00000071465	lrrc39	4.03072	2.21396	0.064988	0.280881
ENSDARG00000071478	lnx2b	0.93213	1.09796	0.373686	0.620384
ENSDARG00000071500	fam207a	16.4582	21.6075	34.6505	35.0912
ENSDARG00000071543	si:dkey-42i9.7	5.09092	4.33469	12.5707	16.0832
ENSDARG00000071566	ppp1cab	13.2641	12.6377	18.9867	18.1868
ENSDARG00000071643	zgc:171490	4.47804	4.95635	9.74423	8.79534
ENSDARG00000071644	si:dkey-19a16.7	9.49658	8.65668	15.8311	15.1468
ENSDARG00000071673	ctdspla	44.816	53.8845	70.9307	63.8915
ENSDARG00000071692	prex2	9.63301	10.3008	7.17561	7.58062
ENSDARG00000071719	si:dkey-20i20.2	1.2771	1.20905	3.915	4.02972
ENSDARG00000071863	itgb1a	7.20404	8.92404	14.5177	12.3723
ENSDARG00000073686	heatr6	0.265373	0.255173	1.83984	1.5767
ENSDARG00000073756	slc12a7a	3.8704	4.57147	1.18023	1.35708
ENSDARG00000073771	tbc1d12b	0.91729	1.39438	3.02192	2.67483
ENSDARG00000073813	scly	0.832332	0.837934	2.50311	2.3785
ENSDARG00000073821	znf1177	0.011651	0.004824	1.02482	0.285971
ENSDARG00000073837	senp2	8.59424	10.2998	14.1911	16.0834
ENSDARG00000073872	tpst1	21.6645	23.2025	32.028	35.8967
ENSDARG00000073905	vwa5a	11.7825	9.97163	18.0004	20.9744
ENSDARG00000073944	si:ch73-386h18.1	1.49489	1.27552	0.693111	0.701928
ENSDARG00000074094	tgm2b	15.0279	26.1561	14.5751	10.3581
ENSDARG00000074156	sgca	1.52126	0.529111	0	0
ENSDARG00000074201	flna	26.4983	28.8023	45.0568	47.951
ENSDARG00000074216	wu:fc38h03	0.967241	0.701337	4.51169	4.61049
ENSDARG00000074235	CR376783.1	47.2018	50.9772	25.79	22.7589
ENSDARG00000074316	itga1	22.773	27.6659	35.7322	36.2517
ENSDARG00000074378	junba	557.928	608.109	736.653	1145.02
ENSDARG00000074390	tmem176l.4	7.24974	6.84512	0.788296	0.230716
ENSDARG00000074441	gp1bb	1.01315	2.18717	0.358637	0.282656
ENSDARG00000074453	zfx	6.27862	6.37714	4.55284	3.87067
ENSDARG00000074546	si:ch211-213a13.2	0.010937	0.065552	2.24858	3.12619
ENSDARG00000074552	ndufs7	70.7342	48.5328	33.6314	32.0385
ENSDARG00000074572	G3BP2	10.1688	7.57314	13.8204	17.5939
ENSDARG00000074623	tbc1d31	1.24505	1.71392	0.658832	0.564478
ENSDARG00000074633	gpr35.1	1.90007	1.81915	3.21823	4.40643
ENSDARG00000074634	keap1b	6.29845	7.78222	4.85589	4.87048
ENSDARG00000074697	npdc1a	122.09	141.58	175.77	185.976
ENSDARG00000074765	mhc1zja	4.27208	4.88712	7.30527	9.74716
ENSDARG00000074819	si:dkeyp-23e4.3	22.4034	29.733	19.9497	18.5375
ENSDARG00000074842	snx8a	7.20231	8.44127	20.2561	21.9268
ENSDARG00000074979	larp4ab	6.22379	5.64633	8.55666	8.72844
ENSDARG00000075048	lonrf1	3.81081	4.4474	2.75792	2.64959
ENSDARG00000075121	hbegfa	23.2958	21.8606	14.9089	13.1627
ENSDARG00000075132	fh	18.9988	14.5432	8.57966	5.72223
ENSDARG00000075156	tbc1d4	6.72839	6.3906	4.62287	4.69247
ENSDARG00000075249	fam171a2a	19.4234	22.9065	28.9826	28.2514
ENSDARG00000075285	MRAS	9.42198	12.3833	19.0837	17.1469
ENSDARG00000075468	vwa1	11.2294	16.8671	1.76159	5.21495
ENSDARG00000075525	cln8	2.76203	3.07394	7.47052	6.80565
ENSDARG00000075643	ifi35	24.5381	22.3678	18.0653	15.7433
ENSDARG00000075694	adora1b	0.63395	0.356615	0.001079	0.001889
ENSDARG00000075735	cxxc5b	3.4793	3.75237	6.60708	6.97346
ENSDARG00000075831	slc7a8a	5.88474	6.46422	15.018	16.4487
ENSDARG00000075881	si:ch211-39k3.2	9.78307	5.35409	25.4849	33.2369
ENSDARG00000075916	zgc:66472	1.05056	1.49522	2.9569	2.71495
ENSDARG00000075963	mhc1uba	0	0	691.502	697.857
ENSDARG00000076075	myh7ba	3.70194	1.49748	0.27344	0.081815
ENSDARG00000076120	foxp4	11.7158	14.1994	16.7859	19.1597
ENSDARG00000076135	mmrn2a	98.1019	118.28	140.637	139.459
ENSDARG00000076143	ppip5k1a	0.737837	0.935936	1.21754	2.55492
ENSDARG00000076182	stat1b	5.54737	5.84332	11.9072	13.4808
ENSDARG00000076290	calr	9.22941	8.87685	16.1454	20.1569
ENSDARG00000076312	myot	1.43963	0.281788	0.020318	0.040161
ENSDARG00000076318	atp6v1ab	13.4198	9.47103	6.48502	3.24701
ENSDARG00000076439	ppp4cb	18.7165	14.3444	25.8491	26.5686
ENSDARG00000076440	btbd6a	11.7907	14.4252	22.2806	22.2807
ENSDARG00000076564	hspg2	6.00572	7.18505	5.09047	4.841
ENSDARG00000076566	kank3	17.0995	26.7454	30.1554	22.5263
ENSDARG00000076569	ndp	0.539419	0.435883	0	0
ENSDARG00000076602	prss16	12.5875	13.5003	7.74513	8.44834
ENSDARG00000076611	fbxo21	1.12128	1.69975	4.6428	3.80108
ENSDARG00000076721	zgc:171686	6.36788	10.6532	5.07934	3.32132
ENSDARG00000076765	ddhd2	3.71993	6.04872	8.56166	11.2052
ENSDARG00000076858	TCIM	22.2647	18.5199	1.4047	1.53694
ENSDARG00000076972	plvapa	65.1402	97.3212	4.43695	1.63193
ENSDARG00000077004	aldh1l1	2.74828	2.49439	4.39357	4.59994
ENSDARG00000077039	esama	82.6456	102.476	76.8231	77.6379
ENSDARG00000077052	tnrc18	4.99647	5.96294	7.47538	7.67249
ENSDARG00000077054	gask1b	14.4954	18.069	24.3273	26.7663
ENSDARG00000077121	cyp26b1	2.33	5.43092	24.7405	28.6742
ENSDARG00000077188	atrnl1a	4.93194	6.23452	3.38737	2.92748
ENSDARG00000077231	vwf	64.6972	65.4922	118.964	116.771
ENSDARG00000077300	usp42	3.18584	4.15755	7.18298	6.36433
ENSDARG00000077372	tfr1b	7.40573	6.25618	11.0463	11.8601
ENSDARG00000077396	tlcd2	12.3301	13.7109	6.41284	7.06125
ENSDARG00000077399	ubash3bb	3.77508	5.2471	2.66593	2.407
ENSDARG00000077407	si:dkey-184p18.2	1.13008	0.717528	0.157981	0.069461
ENSDARG00000077473	mych	142.736	162.087	108.923	114.039
ENSDARG00000077513	ppp1r3da	0	0	6.81558	5.60678
ENSDARG00000077523	tdrd7b	2.54878	3.51669	6.1126	7.40987
ENSDARG00000077641	thbs3a	170.482	179.289	280.708	307.037
ENSDARG00000077717	rpl29	435.911	488.62	552.04	518.181
ENSDARG00000077722	ppp2r3a	3.37761	2.23348	2.2986	1.14895
ENSDARG00000077726	nocta	8.13365	6.60935	13.2941	11.4242
ENSDARG00000077777	tmsb4x	2623.21	3031.32	4585.46	4526.62
ENSDARG00000077778	adamts9	0.824156	0.48165	0.322645	0.262078
ENSDARG00000077785	atf5b	38.1531	24.6961	18.4886	18.6261
ENSDARG00000077950	tor1	14.2122	16.6083	21.1466	24.0893
ENSDARG00000078014	pacsin2	5.10951	4.68885	15.7009	12.4569
ENSDARG00000078042	il10rb	47.4425	50.9184	31.2338	39.9147
ENSDARG00000078114	si:ch73-237c6.1	5.69728	4.86116	2.38485	0.61502
ENSDARG00000078391	fam98a	1.62314	2.94767	1.34894	0.830124
ENSDARG00000078392	chpfa	4.71553	4.22589	8.72297	7.97179
ENSDARG00000078430	tiam1a	13.347	16.3316	11.6793	10.794
ENSDARG00000078473	nucks1a	20.8432	21.8575	13.0327	13.0844
ENSDARG00000078551	zgc:171242	1.13175	2.29353	7.53295	6.44088
ENSDARG00000078619	pnp5a	19.2537	15.1447	10.0131	9.08185
ENSDARG00000078768	abhd15a	1.22165	1.19357	0.259302	0.489686
ENSDARG00000078854	tusc3	5.92631	8.09185	14.4567	18.4953
ENSDARG00000078912	si:ch73-24k9.2	7.90972	8.24177	6.03677	4.88795
ENSDARG00000078959	tpcn3	30.9938	36.3903	56.5776	60.4673
ENSDARG00000078991	si:ch211-195e19.1	3.73702	3.57034	1.39111	1.51977
ENSDARG00000079089	fbxw8	6.0802	6.5724	1.9134	2.16997
ENSDARG00000079095	rin1a	2.35332	2.38251	0.516602	0.959545
ENSDARG00000079107	clec11a	1.16821	3.34292	15.4358	18.1275
ENSDARG00000079252	fam117ab	1.43324	1.11138	0.072891	0.451609
ENSDARG00000079257	gemin5	1.23344	1.06534	0.257487	0.288609
ENSDARG00000079276	ube2ql1	15.0177	16.6853	26.0067	28.27
ENSDARG00000079325	CABZ01046432.1	9.07828	11.3144	4.89881	1.63633
ENSDARG00000079387	si:ch211-102c2.4	20.7329	20.8499	10.2396	10.4732
ENSDARG00000079402	tapbp.1	10.6365	13.1291	36.9879	43.5058
ENSDARG00000079472	F2RL2	6.28558	8.35825	3.73895	3.64314
ENSDARG00000079475	nckipsd	1.63236	1.13252	5.45814	6.18081
ENSDARG00000079497	tcima	117.192	130.989	62.2168	43.8621
ENSDARG00000079542	stard13a	4.8044	5.39266	2.99301	3.12727
ENSDARG00000079578	rbpms2b	49.7603	23.1829	12.5115	7.48166
ENSDARG00000079611	sema4c	10.0238	13.7481	7.3505	6.1252
ENSDARG00000079745	si:ch211-166a6.5	9.2002	9.98344	7.69259	7.02862
ENSDARG00000079752	col6a4a	5.8216	6.82355	9.79153	10.0963
ENSDARG00000079756	peak1	26.4451	29.9805	38.8024	34.7809
ENSDARG00000079782	myh7l	284.518	79.6873	16.7785	0.810336
ENSDARG00000079790	PLPP1	1.72371	1.52763	4.01262	4.65107
ENSDARG00000079850	dchs1b	1.49286	1.78122	1.09094	0.511094
ENSDARG00000079949	supt16h	6.20356	6.21554	2.56672	2.91369
ENSDARG00000079994	akap13	4.96928	5.75167	3.89789	3.74322
ENSDARG00000080020	il13ra1	74.8688	85.5051	118.724	112.876
ENSDARG00000086033	tspan5a	24.5392	28.6543	6.11571	9.76155
ENSDARG00000086302	proser1	4.99699	4.14592	2.48484	2.84329
ENSDARG00000086421	si:ch211-212k18.8	45.2205	31.7836	80.5799	92.0904
ENSDARG00000086523	ch25hl3	11.1418	13.192	18.7309	21.8274
ENSDARG00000086553	nlrc3l1	7.92899	8.23063	6.39907	5.38478
ENSDARG00000086705	prob1	0.682848	0.17834	0	0
ENSDARG00000086764	mdc1	1.76024	1.98198	3.0696	3.4193
ENSDARG00000086847	irgq1	11.2697	10.9381	6.53368	5.55808
ENSDARG00000086927	pik3c2b	0.208536	0.527152	0.009675	0.089371
ENSDARG00000087187	grip2a	0.013418	0	0.248806	0.696493
ENSDARG00000087188	nfil3-6	108.827	124.428	101.298	86.92
ENSDARG00000087196	fibinb	5.90904	5.32688	11.1048	9.733
ENSDARG00000087303	cebpd	303.254	312.956	235.555	250.014
ENSDARG00000087421	serbp1b	18.761	23.0029	12.799	13.3275
ENSDARG00000087529	zgc:85936	0.339776	0.345434	1.23098	0.881781
ENSDARG00000087555	si:ch73-308l14.2	1.90008	1.87071	3.30128	5.26082
ENSDARG00000087647	sept7a	39.6207	43.4142	54.3566	52.7883
ENSDARG00000087752	rfwd3	0.048768	0.216224	1.8752	1.24755
ENSDARG00000087844	plekhn1	18.5323	23.828	14.2534	12.7011
ENSDARG00000088087	kdm6ba	16.1958	20.9559	8.60936	5.18272
ENSDARG00000088091	pfn1	277.492	291.079	228.43	206.914
ENSDARG00000088116	gstm.3	27.639	28.3882	13.3666	17.0735
ENSDARG00000088318	ubap2a	9.1236	10.2122	16.3789	16.5015
ENSDARG00000088331	znf1028	1.75312	2.29213	4.33831	4.47243
ENSDARG00000088581	f10	6.59459	5.77308	143.327	146.52
ENSDARG00000088709	tnfaip8l3	14.6312	18.0041	12.0799	10.3168
ENSDARG00000088801	fgd5a	12.4766	14.7536	11.86	10.4377
ENSDARG00000088816	trabd2b	1.16122	0.905079	3.31707	3.10531
ENSDARG00000088975	si:ch211-14k19.8	34.6733	41.243	56.0115	54.7397
ENSDARG00000089033	rrnad1	2.21498	1.55314	0.507278	0.331609
ENSDARG00000089086	mustn1b	18.3697	6.12919	1.98594	1.25262
ENSDARG00000089156	egr3	3.36309	3.70443	1.98519	1.90904
ENSDARG00000089204	smim13	35.1205	43.4402	71.1025	88.9659
ENSDARG00000089302	hnrnpa0a	7.108	7.51397	12.3391	12.0833
ENSDARG00000089307	pmaip1	37.6147	42.8453	26.8912	21.7083
ENSDARG00000089368	hopx	79.4558	79.2227	18.0528	20.3726
ENSDARG00000089441	si:ch211-105c13.3	4.10153	4.26965	0.83448	1.43873
ENSDARG00000089564	MDFI	2.479	1.37255	5.94505	4.37019
ENSDARG00000089767	rnf130	54.7872	64.6392	79.1241	65.2406
ENSDARG00000089787	crebzf	15.741	14.9989	22.4871	25.1302
ENSDARG00000089795	sertad4	0.725137	1.61048	3.40472	3.96198
ENSDARG00000089877	C7H4orf48	11.275	10.8245	17.3864	18.0431
ENSDARG00000089892	cd44b	4.18744	6.02404	1.50997	1.31641
ENSDARG00000089917	sh3tc2	15.0866	16.5287	20.4143	22.9513
ENSDARG00000090052	si:dkey-165a24.9	17.0116	26.7206	47.7116	42.3465
ENSDARG00000090223	msl1b	8.12117	7.71008	11.1843	10.5707
ENSDARG00000090337	pprc1	1.33033	0.679357	2.5014	2.43104
ENSDARG00000090444	ponzr1	491.685	565.661	809.882	930.057
ENSDARG00000090752	plk2a	19.2404	22.8068	17.0243	14.4159
ENSDARG00000090767	si:ch211-136m16.8	1.69611	1.9441	0.356971	0.837614
ENSDARG00000090820	slc2a10	1.05128	1.35987	4.62953	4.79276
ENSDARG00000090833	igfbp6b	29.5388	38.6714	12.1366	12.5373
ENSDARG00000090882	si:rp71-36a1.5	1.58031	2.84651	5.35691	4.62941
ENSDARG00000090903	creb3l3b	39.0696	41.3066	69.2732	67.4768
ENSDARG00000091079	si:zfos-1192g2.3	36.9704	35.3897	22.5244	24.8496
ENSDARG00000091111	si:ch211-15b10.6	20.6517	23.692	34.9186	29.0733
ENSDARG00000091209	ucp3	4.33225	0.672681	0.550587	0
ENSDARG00000091215	rpz2	12.5972	16.1309	22.7374	26.5677
ENSDARG00000091234	si:ch73-335l21.4	779.228	1220.31	1396.24	1430.03
ENSDARG00000091280	si:ch211-66k16.27	0.277408	0.344527	5.01457	6.90249
ENSDARG00000091342	adcy5	1.36499	1.42251	0.333488	0.372684
ENSDARG00000091348	rtn3	14.055	14.0822	19.7116	19.5469
ENSDARG00000091418	snx17	4.61149	5.79553	8.30832	8.77039
ENSDARG00000091433	abhd17aa	0.815204	1.00392	3.5469	3.73657
ENSDARG00000091598	si:ch73-91k6.2	14.3651	17.431	9.29956	6.66059
ENSDARG00000091650	igflr1	0.675732	0.245133	5.65681	5.19596
ENSDARG00000091728	zgc:114046	15.0404	12.7254	39.6241	36.8996
ENSDARG00000091847	si:ch211-181d7.1	3.99768	3.73856	2.23355	2.62858
ENSDARG00000091897	BX323884.1	1.05087	2.08028	0.387329	0.029018
ENSDARG00000091988	BX469885.1	3.13288	4.22179	1.16553	0.906862
ENSDARG00000091993	dicp1.1	6.05279	4.65975	17.3736	13.9222
ENSDARG00000092112	tomm40	13.8746	16.8819	22.4003	21.7502
ENSDARG00000092115	eif4a1a	69.6791	74.7657	121.294	121.118
ENSDARG00000092162	mhc1zaa	2.11212	2.20955	4.69065	2.87893
ENSDARG00000092166	si:dkey-147f3.8	10.3344	11.1369	4.18002	3.763
ENSDARG00000092310	si:ch211-199g17.2	5.48961	8.14814	3.55861	3.42537
ENSDARG00000092358	BX469930.1	3.99831	3.37579	0.005815	0.006385
ENSDARG00000092364	si:ch211-218c6.8	54.3772	64.0053	39.8671	39.0835
ENSDARG00000092394	dcun1d4	7.28962	6.86036	11.0028	12.0542
ENSDARG00000092407	zmp:0000001316	0.687176	0.434305	0.055178	0.135671
ENSDARG00000092476	si:rp71-1f1.4	0	0	0.246135	1.36212
ENSDARG00000092493	si:dkeyp-44a8.2	42.5661	50.5627	70.2039	63.42
ENSDARG00000092499	si:ch211-183d21.1	1.66672	1.1439	3.95256	3.98025
ENSDARG00000092693	tpt1	1565.42	1667.48	1251.61	1265.19
ENSDARG00000092807	si:dkey-151g10.6	1968.14	2063.18	1703.7	1672.04
ENSDARG00000092816	si:dkey-93n13.2	1.42879	1.30083	10.0646	9.28387
ENSDARG00000092870	BX936337.1	136.613	140.432	68.2567	72.9191
ENSDARG00000092873	zgc:193541	157.017	112.981	124.141	83.645
ENSDARG00000092881	BX649294.1	1.19733	0.289067	0	0
ENSDARG00000092903	C18H15orf48	26.0844	25.9965	11.3975	14.3446
ENSDARG00000092945	si:ch211-250g4.3	1.27612	0.617452	0.045786	0.209063
ENSDARG00000092976	si:ch211-127i16.2	1.40142	0.675592	3.85336	3.37397
ENSDARG00000093019	si:dkey-83k24.5	8.52539	10.1614	5.213	2.39342
ENSDARG00000093054	BX548073.3	5.23408	6.9529	8.35385	14.8826
ENSDARG00000093111	si:ch211-209l18.2	1.55366	1.01371	3.56204	4.79592
ENSDARG00000093143	znf1010	0.090874	0.485531	2.2732	2.39681
ENSDARG00000093173	si:dkey-93m18.6	0.12173	0.756664	0	0
ENSDARG00000093303	ifitm1	36.8826	34.9108	296.121	287.587
ENSDARG00000093313	ubb	67.1189	78.3282	124.321	126.954
ENSDARG00000093406	C19H6orf62	45.2266	51.5644	36.8102	41.3754
ENSDARG00000093480	pamr1	1.16178	1.68838	4.02239	3.69124
ENSDARG00000093549	selenop	142.128	155.28	378.26	303.524
ENSDARG00000093931	rflnb	0.38948	0.703607	1.53637	2.36548
ENSDARG00000094112	slc22a21	3.36577	3.69135	1.6851	1.85651
ENSDARG00000094300	nupr1a	1.07727	2.01646	23.6324	22.5763
ENSDARG00000094316	si:rp71-80o10.4	10.2804	13.6841	6.3132	6.04774
ENSDARG00000094324	efemp2a	1.02795	0.127053	0.09892	0
ENSDARG00000094557	nupr1b	6.07917	6.93284	75.5309	71.1974
ENSDARG00000094713	BX548044.6	0.098951	0.161555	1.17363	1.03877
ENSDARG00000094886	si:dkey-266f7.5	0	0	0.612665	0.140419
ENSDARG00000095142	si:ch211-208h16.4	0.029258	0.015651	1.47623	0.579977
ENSDARG00000095268	si:dkey-261h17.1	607.619	723.246	923.978	889.381
ENSDARG00000095283	si:dkeyp-2e4.3	2.94894	2.79232	1.86721	1.72431
ENSDARG00000095390	BX537288.2	0.789934	0.238822	0	0
ENSDARG00000095427	FP101887.1	3.934	7.34449	9.94933	14.7837
ENSDARG00000095451	si:ch211-196l7.4	149.207	170.15	287.145	270.023
ENSDARG00000095458	si:dkey-240h12.3	21.5163	23.1191	40.1662	33.8371
ENSDARG00000095577	cybrd1	28.6428	30.025	42.8898	47.735
ENSDARG00000095675	ccdc141	19.939	19.4611	15.7744	14.8219
ENSDARG00000095695	ms4a17a.10	76.3361	99.3034	73.2627	61.9591
ENSDARG00000095708	si:dkey-7i4.9	0.610436	0.601283	2.20204	3.85374
ENSDARG00000095774	emd	30.298	34.2996	45.1385	50.1265
ENSDARG00000095830	serpinb1l1	23.2736	25.708	11.9207	13.6629
ENSDARG00000095897	atp5f1e	233.292	151.772	99.8866	93.3931
ENSDARG00000095921	si:ch1073-325m22.2	116.773	87.14	53.111	69.105
ENSDARG00000096003	atp5md	64.8046	46.8317	23.7054	27.4474
ENSDARG00000096331	si:ch73-248e21.7	3.94545	2.75814	0.885514	1.80208
ENSDARG00000096359	eppk1	18.2054	21.5479	29.3799	25.4732
ENSDARG00000096433	rock2b	3.01437	3.86256	1.34963	1.66707
ENSDARG00000096955	CR848791.2	0.605348	0.094813	0	0
ENSDARG00000096971	si:dkey-206p8.1	1.4537	0.147256	0	0
ENSDARG00000096988	CR589944.1	3.41168	2.81272	6.27597	5.64769
ENSDARG00000097011	hbaa1	164.659	41.444	2.3029	13.9919
ENSDARG00000097137	CR753876.1	52.1642	33.4095	6.83594	3.64563
ENSDARG00000097183	CU570976.1	2.54365	2.0383	6.37538	6.20996
ENSDARG00000097193	si:dkey-28n18.9	1.41178	2.62481	9.5944	9.1458
ENSDARG00000097385	si:ch211-15d5.12	1.91651	1.89695	3.87591	5.17251
ENSDARG00000097453	si:ch211-225b7.5	0.461906	2.41082	15.7769	16.9631
ENSDARG00000097489	si:ch73-390p7.2	2.75001	3.30429	6.52815	7.64965
ENSDARG00000097491	ugt1b1	29.7107	35.0977	73.619	74.426
ENSDARG00000097553	BX908750.1	23.4826	22.2013	0.383402	0.274022
ENSDARG00000097615	si:ch211-108d22.2	1.60124	1.61754	3.30297	3.02348
ENSDARG00000097653	si:dkey-23k10.3	2.22427	3.35062	8.54016	8.91962
ENSDARG00000097737	si:dkey-188h10.3	0.509779	0.154592	2.88108	1.60568
ENSDARG00000098024	si:dkey-262k9.2	0.909056	1.11847	0.736986	0.617395
ENSDARG00000098129	si:dkeyp-97a10.2	229.494	266.442	96.6632	93.4296
ENSDARG00000098140	ankrd13d	1.27334	1.5869	3.12459	3.18387
ENSDARG00000098237	fbn2b	0.550969	0.657557	0.238955	0.199027
ENSDARG00000098240	meis2a	2.69751	2.83373	1.45623	1.26134
ENSDARG00000098295	efna3b	0.716434	0.636481	2.3518	2.33278
ENSDARG00000098312	scarb2a	15.1644	18.1694	11.3919	12.3435
ENSDARG00000098334	exosc3	11.7826	10.1919	3.32613	4.48522
ENSDARG00000098466	ube2a	23.0092	31.7078	38.046	46.2966
ENSDARG00000098574	srsf11	28.7874	32.1101	35.2007	51.2205
ENSDARG00000098588	gchfr	36.9451	37.5696	50.634	57.3646
ENSDARG00000098589	cyb5a	33.7891	32.4717	67.7081	67.8538
ENSDARG00000098671	prelid1a	20.683	20.6531	31.4827	31.6726
ENSDARG00000098689	ptpn23b	5.55307	7.12265	4.23096	4.2362
ENSDARG00000098746	dhrs13l1	8.31237	10.9336	26.5092	28.7555
ENSDARG00000098753	elmo1	23.7985	23.2915	20.8012	18.2214
ENSDARG00000098772	gig2d	22.2964	27.9455	3.45777	4.92937
ENSDARG00000098782	cratb	8.4462	11.0555	5.32567	5.40226
ENSDARG00000098821	sec14l1	2.7328	3.20337	7.78697	8.58169
ENSDARG00000098822	tcerg1a	4.07838	5.44865	2.73923	2.41752
ENSDARG00000098852	smdt1b	70.0428	72.3539	8.8411	7.93177
ENSDARG00000098860	tlcd3a	8.80487	7.57094	14.8485	12.9022
ENSDARG00000099014	fxyd1	160.672	133.617	106.002	114.98
ENSDARG00000099031	scn4ba	9.47014	4.99304	0.550989	0.563257
ENSDARG00000099038	kcng1	0	0	14.5556	14.8758
ENSDARG00000099039	pcbp2	21.1325	24.3675	29.6054	30.0705
ENSDARG00000099045	cacnb2a	6.76616	6.96782	7.76747	7.64412
ENSDARG00000099091	CU929418.1	0	0	2.33686	3.12326
ENSDARG00000099129	phlda1	0.117865	0.156031	0.79297	1.23716
ENSDARG00000099148	bzw1b	95.9163	108.461	119.887	168.697
ENSDARG00000099236	2022-09-10	29.0014	31.2601	42.6321	46.3754
ENSDARG00000099256	pum1	4.29112	5.51051	10.9075	7.49274
ENSDARG00000099351	igfbp1a	14.7896	20.1907	2.07192	3.85582
ENSDARG00000099358	hccsb	13.3274	13.4198	9.71425	9.10494
ENSDARG00000099445	cc2d1b	1.91959	3.75724	1.58614	1.06247
ENSDARG00000099461	asb10	1.02829	0.692922	0	0
ENSDARG00000099465	rnf213a	5.42146	5.70638	3.53028	3.3845
ENSDARG00000099476	zgc:174863	224.554	249.769	189.634	199.657
ENSDARG00000099499	ndufa4l	398.059	246.978	198.5	195.141
ENSDARG00000099500	clec3bb	0	0	29.4766	30.0662
ENSDARG00000099510	cnn3a	169.335	197.998	243.124	247.156
ENSDARG00000099518	si:ch211-119e14.1	26.2667	24.4734	13.6823	12.6086
ENSDARG00000099519	cpdp	14.4318	13.3171	10.1166	9.86762
ENSDARG00000099566	lmbrd2a	2.75144	3.86931	4.85144	5.32095
ENSDARG00000099577	si:dkey-182g1.10	0.057599	0.147214	0.714105	0.60946
ENSDARG00000099640	eed	16.9132	18.256	9.15758	10.0104
ENSDARG00000099645	zgc:153184	7.19144	8.26408	3.43015	3.77894
ENSDARG00000099646	pcdh1g3	4.84159	5.58028	8.75244	9.80735
ENSDARG00000099652	xpot	3.00233	3.02907	5.23367	5.61617
ENSDARG00000099663	cox5ab	77.4469	45.6039	19.7804	24.2341
ENSDARG00000099664	selenof	41.8412	48.0398	91.0749	88.5949
ENSDARG00000099730	pkma	113.479	99.8462	147.88	154.43
ENSDARG00000099776	glula	33.1245	29.2488	103.902	125.243
ENSDARG00000099819	sb:cb1058	2.27763	1.96898	7.39671	6.19465
ENSDARG00000099840	lpar1	41.8455	54.1974	66.5183	62.3559
ENSDARG00000099845	zgc:174275	0	0.004955	1.87597	0.426767
ENSDARG00000099865	hnrnpabb	37.0298	44.8801	61.9064	67.3934
ENSDARG00000099888	snn	3.96933	5.09775	1.12564	0.395225
ENSDARG00000099970	CR383676.2	1720.09	1866.37	2712.58	2909.92
ENSDARG00000099974	ldb3b	34.8869	21.0062	4.63671	0.304878
ENSDARG00000099980	bpifcl	6.2486	8.00163	13.1113	16.4968
ENSDARG00000100003	glulb	300.75	339.358	201.134	196.422
ENSDARG00000100020	pim1	453.466	512.239	421.069	425.596
ENSDARG00000100055	tox2	10.1696	10.1509	3.8017	5.18435
ENSDARG00000100075	abcg2a	27.5934	23.5703	9.12692	10.6121
ENSDARG00000100161	CR382337.2	4.00526	4.54843	8.18527	7.7377
ENSDARG00000100227	SLC7A1	0.515408	0.648026	0.069919	0.122574
ENSDARG00000100357	si:ch73-44m9.3	55.5132	55.6803	87.1834	90.2121
ENSDARG00000100371	eef2b	326.245	344.346	276.714	242.024
ENSDARG00000100374	txnrd3	25.655	25.9558	36.972	37.5792
ENSDARG00000100419	ints1	2.44137	2.0641	1.0378	1.35476
ENSDARG00000100426	fam167b	5.2587	3.67305	1.63089	0.658083
ENSDARG00000100515	dusp1	370.338	405.231	296.825	290.767
ENSDARG00000100549	CABZ01079427.1	3.62087	3.7554	7.80101	7.75193
ENSDARG00000100646	BX005454.1	1.23099	0.008085	0.000683	0.000423
ENSDARG00000100657	egfl7	454.85	495.41	375.354	393.924
ENSDARG00000100718	me2	6.65232	6.34955	4.05937	4.02678
ENSDARG00000100823	selenok	30.5693	32.9223	95.9592	95.9643
ENSDARG00000100927	nfatc2a	18.0352	20.2117	15.0017	13.6912
ENSDARG00000101082	eif3s6ip	70.7755	73.5114	58.1582	49.1073
ENSDARG00000101090	pappaa	0.411101	0.34478	9.73159	9.06542
ENSDARG00000101199	rbp4	256.188	240.94	566.207	618.157
ENSDARG00000101206	zgc:113363	20.6107	26.8792	16.8711	14.702
ENSDARG00000101259	hgh1	3.23068	2.25399	5.2986	9.04343
ENSDARG00000101277	znf207b	11.3635	12.4734	21.0791	20.2225
ENSDARG00000101320	si:dkey-50i6.5	4.55652	3.91315	1.11671	0.331547
ENSDARG00000101362	mibp	14.0785	3.45161	1.35858	1.68347
ENSDARG00000101385	f8	542.769	572.758	736.182	652.177
ENSDARG00000101452	SUSD2	3.86137	2.3994	1.52221	0.743355
ENSDARG00000101626	arf6a	44.5241	47.964	66.852	70.759
ENSDARG00000101637	ccnd1	16.5868	17.5901	25.0837	24.7533
ENSDARG00000101744	elavl1b	15.9785	13.386	20.3758	23.0268
ENSDARG00000101844	mibp2	58.8713	61.8128	44.1022	48.8894
ENSDARG00000101849	adipor2	28.3382	28.9284	45.1923	45.2584
ENSDARG00000101926	zgc:101130	1.37612	1.88811	0.694452	0.684468
ENSDARG00000101964	CTRL	2.56611	2.74582	0	0
ENSDARG00000101975	si:dkey-225f5.4	2.27588	1.40435	0.703107	0.37957
ENSDARG00000102023	phf13	0.652501	0.653219	2.54374	2.62755
ENSDARG00000102040	CR356236.1	0.868033	0.691608	3.60447	2.90752
ENSDARG00000102056	svild	10.1693	13.169	8.92598	9.02175
ENSDARG00000102106	tgm1l1	34.9116	58.883	50.9506	58.0605
ENSDARG00000102200	man2a1	25.0447	27.3448	22.4704	21.1351
ENSDARG00000102216	dlg1l	1.51285	1.01524	1.67294	2.05164
ENSDARG00000102221	HACD4	18.9952	25.9806	10.5663	9.9878
ENSDARG00000102249	pepd	17.4984	17.3317	27.5194	26.2536
ENSDARG00000102356	scp2b	16.3845	13.1648	9.2889	7.67421
ENSDARG00000102372	cert1b	7.58106	7.8979	13.3385	13.3106
ENSDARG00000102394	ap1g1	8.30535	8.78463	14.2761	13.9225
ENSDARG00000102433	sytl4	35.6658	44.4247	54.7906	57.2459
ENSDARG00000102475	si:dkey-3p4.1	1.2633	1.30766	0.120113	0.056341
ENSDARG00000102593	si:ch211-214b16.2	0.007857	0.100403	1.48321	0.782185
ENSDARG00000102762	pik3r5	3.8543	3.22926	1.58628	0.151753
ENSDARG00000102798	mcm2	1.7469	1.94654	5.76918	5.34978
ENSDARG00000102808	calr3b	7.28657	5.91212	10.5119	10.9178
ENSDARG00000102874	immt	16.8317	11.296	7.48893	9.7982
ENSDARG00000102908	il16	0.791237	0.49637	0.136533	0.369983
ENSDARG00000102959	zgc:171220	1.08835	2.08488	0	0.000784
ENSDARG00000103004	tpra	0.609804	0.656042	1.43686	1.14447
ENSDARG00000103020	si:dkey-237i9.8	47.1687	59.1815	71.9103	74.3881
ENSDARG00000103032	rap2b	7.24208	5.69164	10.4385	11.4156
ENSDARG00000103037	CR848788.1	0.70894	0.617444	0.274062	0.147185
ENSDARG00000103038	pik3r3a	19.6743	19.1298	26.1636	34.206
ENSDARG00000103163	tomm20a	11.7699	9.29981	14.5091	12.7924
ENSDARG00000103165	AL929057.1	3.84461	3.36018	0.079863	0.007632
ENSDARG00000103211	si:dkey-19b23.8	11.2936	12.0691	6.19463	7.17839
ENSDARG00000103294	si:ch211-221j21.3	0.126603	0.646614	1.32431	1.45439
ENSDARG00000103317	capn5a	1.32808	0.745894	0.106473	0.239913
ENSDARG00000103364	cs	71.1475	50.7258	40.6406	39.2322
ENSDARG00000103369	taldo1	72.417	85.7351	118.648	119.342
ENSDARG00000103409	uhrf1	0.723872	1.22713	1.81167	2.1925
ENSDARG00000103435	sorbs1	10.2585	8.63624	6.78969	6.15543
ENSDARG00000103546	purbb	1.97895	2.68968	0.682052	0.45437
ENSDARG00000103600	st8sia4	8.85046	12.3291	2.92308	4.82759
ENSDARG00000103612	akt2l	1.53866	1.19651	5.27388	5.67505
ENSDARG00000103618	btr18	0.622571	0.874961	1.89576	1.74564
ENSDARG00000103647	gpc5a	3.65074	5.92181	0.765127	0.420128
ENSDARG00000103659	bco1l	2.65879	2.58761	4.86716	6.05683
ENSDARG00000103667	gga3a	4.42631	3.41791	2.07637	1.21933
ENSDARG00000103679	bmp16	19.4432	25.1825	51.4664	56.7986
ENSDARG00000103713	cd248a	1.27747	0.31159	0.163126	0.124912
ENSDARG00000103720	zgc:162730	518.587	605.838	478.856	411.585
ENSDARG00000103730	vgll4b	16.2106	17.122	13.2981	10.3922
ENSDARG00000103774	limch1b	3.98695	16.7342	3.96849	1.93591
ENSDARG00000103783	cyyr1	8.1414	10.9458	16.6883	13.5335
ENSDARG00000103834	rbm14b	2.69934	3.06701	0.155939	0.110728
ENSDARG00000103846	hspa5	43.6094	38.0751	56.182	63.0156
ENSDARG00000103935	rab27a	6.57305	8.33102	12.5196	11.828
ENSDARG00000103947	zgc:113295	0.045958	0.016828	0.974584	0.194729
ENSDARG00000103957	aamdc	3.76607	4.43749	10.65	8.1091
ENSDARG00000103979	calr3a	40.4947	46.7133	79.2959	98.0741
ENSDARG00000103984	cyth4b	9.04425	6.81113	1.83881	2.16122
ENSDARG00000104011	rps17	280.502	329.261	239.196	223.939
ENSDARG00000104028	si:dkey-74k8.3	4.82717	0.852649	0.094371	0.009451
ENSDARG00000104039	errfi1a	39.2753	43.7647	29.3621	30.5161
ENSDARG00000104043	gng10	4.00594	4.25187	10.7145	12.0484
ENSDARG00000104047	si:ch211-262i1.3	0.280965	0.256568	0.764884	0.636249
ENSDARG00000104068	gstp1	281.807	328.266	405.047	454.631
ENSDARG00000104069	rnf170	5.19778	5.0457	14.2205	19.1094
ENSDARG00000104090	june	5.28053	4.36512	2.74254	2.80034
ENSDARG00000104267	postnb	6.31054	0.061299	0.0026	0
ENSDARG00000104285	armh3	5.91453	7.29538	4.37357	3.91152
ENSDARG00000104325	plek	9.17478	8.86543	5.54636	3.03109
ENSDARG00000104353	nop58	14.8827	15.2686	21.6112	21.353
ENSDARG00000104370	esm1	2.87484	3.73875	0.850141	0.827885
ENSDARG00000104393	npr2	2.75276	3.75952	6.68902	6.40764
ENSDARG00000104412	si:dkey-72l17.5	2.01782	1.018	5.82515	2.99228
ENSDARG00000104501	FP236812.1	37.9128	45.1436	134.716	144.373
ENSDARG00000104517	uqcr10	62.1401	34.872	26.8366	21.2798
ENSDARG00000104571	gadd45ab	26.1058	27.5261	12.8721	8.31934
ENSDARG00000104587	srl	3.4403	0.886913	0.215925	0.157883
ENSDARG00000104605	si:ch73-299h12.4	2.61511	4.13804	0.509964	0.372536
ENSDARG00000104613	znf1179	1.14508	0.371659	35.7768	37.9253
ENSDARG00000104637	fam219b	4.42571	6.26774	2.37079	1.69308
ENSDARG00000104665	kirrel3l	22.6112	25.5049	40.6682	37.4996
ENSDARG00000104674	cct2	103.064	109.361	50.3323	52.707
ENSDARG00000104693	il6st	7.96281	9.08527	4.94355	3.72993
ENSDARG00000104696	apooa	15.1805	7.68946	3.57223	3.04559
ENSDARG00000104773	junbb	588.377	684.556	887.185	995.83
ENSDARG00000104899	CR931813.2	6.13554	7.27222	3.06384	2.28102
ENSDARG00000104901	ostc	37.1469	36.8837	50.5589	61.2374
ENSDARG00000104903	cdkn1cb	2.7513	4.03514	8.61453	8.99218
ENSDARG00000104906	mtr	0.640667	1.21252	2.49876	2.36443
ENSDARG00000104936	si:ch211-225h24.2	2.11769	2.93342	0.529462	0.063923
ENSDARG00000105023	selplg	10.7061	8.15557	4.44678	6.32745
ENSDARG00000105071	nos1apa	9.79865	12.2976	7.18393	4.9368
ENSDARG00000105112	ntn1a	3.25706	3.89064	7.99229	6.91829
ENSDARG00000105116	p4hb	36.2707	37.8223	47.4067	57.5594
ENSDARG00000105136	ccdc50	1.70599	1.94714	0.920866	0.865854
ENSDARG00000105142	tcirg1b	12.829	13.6227	10.9194	7.74973
ENSDARG00000105185	snx7	9.58694	9.46674	7.76503	7.6722
ENSDARG00000105215	kdrl	102.133	111.691	78.633	83.3834
ENSDARG00000105237	mcc	9.85959	14.9044	5.68311	4.93372
ENSDARG00000105241	btr26	1.59929	2.27613	1.87321	0.706605
ENSDARG00000105255	zbtb4	24.4055	29.7704	36.5852	33.4234
ENSDARG00000105271	BX640522.1	3.67983	3.0236	6.8768	8.56481
ENSDARG00000105281	p2ry1	1.69524	1.59502	3.19871	3.08289
ENSDARG00000105352	hist1h4l	9.121	6.28746	1.80991	2.14093
ENSDARG00000105355	zgc:154164	42.1469	42.918	71.0221	66.1862
ENSDARG00000105382	hist1h4l	19.9361	16.0211	54.3352	45.6298
ENSDARG00000105393	zgc:112234	150.839	143.574	331.684	283.852
ENSDARG00000105430	si:ch73-368j24.11	6.22277	5.96088	2.96453	2.46799
ENSDARG00000105468	zgc:112234	2.71575	2.92984	17.6251	10.4419
ENSDARG00000105483	zgc:112234	22.4591	25.6148	3.77757	2.45564
ENSDARG00000105545	si:dkey-165a24.10	1.03473	1.27268	0.044665	0.086639
ENSDARG00000105592	CR936442.1	0.234486	0.75628	2.29425	1.98353
ENSDARG00000106529	dut	13.0954	14.7731	22.4712	25.8785
ENSDARG00000106669	CABZ01068358.1	41.9886	49.8336	30.7306	30.5164
ENSDARG00000108683	CR405710.1	1.76606	1.61491	0.336921	0.183626
ENSDARG00000108937	FO704750.1	0.025246	0.03805	1.26973	3.16172
ENSDARG00000108987	si:dkey-7i4.19	0.909898	2.16772	0.060746	0.033826
ENSDARG00000109233	bmp10l	3.56278	2.4841	0.140087	0.156894
ENSDARG00000109368	si:dkey-182g1.2	16.6125	18.4211	5.7804	4.53286
ENSDARG00000109513	CR339054.7	0.717225	0.847217	0.138892	0.121838
ENSDARG00000110147	C5H11orf54	4.64319	4.37453	2.5665	2.48149
ENSDARG00000110288	CT583625.5	1.28306	1.69199	3.36686	2.4727
ENSDARG00000110298	mbd4	15.7455	17.4866	10.2881	11.1111
ENSDARG00000110744	CYTL1	181.94	204.188	280.114	300.932
ENSDARG00000111423	si:ch73-27e22.1	5.94736	5.27403	2.20206	2.46354
ENSDARG00000111509	dtwd1	1.03653	0.427694	0.225966	0.225287
ENSDARG00000111625	wu:fc75a09	17.7202	23.3655	15.061	14.1351
ENSDARG00000111939	atf4a	97.3761	98.5621	176.076	174.004
ENSDARG00000112045	AXL	1.77567	2.58362	5.16598	6.55643
ENSDARG00000112644	CU459056.1	9.3419	10.1825	17.8122	18.8667
ENSDARG00000112931	ndufaf3	4.92404	4.63621	2.45221	2.21599
ENSDARG00000113016	CU207245.1	0.03839	0.071952	1.12112	1.12045
ENSDARG00000113503	CU459094.2	18.1649	18.1244	10.3567	12.1334
ENSDARG00000113660	si:ch211-196f19.1	1.15925	1.09352	4.22677	4.29914
ENSDARG00000114405	zgc:194989	141.824	157.669	129.868	123.292
ENSDARG00000114577	si:dkey-159n16.2	0.701807	0.556567	1.5807	1.56327
ENSDARG00000115271	zgc:171772	228.356	239.366	201.907	208.412
ENSDARG00000115299	si:ch211-227e10.3	1.09702	0.842099	0.609313	0.37981
ENSDARG00000115557	cox7b	47.4079	30.9239	22.8859	20.136
ENSDARG00000115843	si:rp71-1k13.6	0.954745	1.08354	5.70956	7.41944
ENSDARG00000116197	si:dkeyp-4c4.2	2.26533	2.15709	7.36052	6.64948
ENSDARG00000116618	si:ch73-27e22.8	0.123963	0.123675	6.04114	2.84564
ENSDARG00000116623	ftr50	0.33057	0.53521	1.42769	1.63252
ENSDARG00000116625	znf1141	0.788043	1.44352	3.40209	3.0088
ENSDARG00000116649	ube2e1	43.2054	49.2811	34.0356	31.4587
ENSDARG00000117011	ewsr1b	0.037864	0.048976	1.18951	1.5545
ENSDARG00000117130	BX936439.1	3.428	2.98587	1.4407	1.8754
ENSDARG00000117133	cst14b.1	60.8279	50.4476	21.5184	29.0156
ENSDARG00000117145	notum1b	0.86748	1.35323	0.192039	0.091158
ENSDARG00000117275	BX537310.2	3.54724	3.01785	1.808	1.7756
ENSDARG00000117632	CU019646.1	1.40891	1.8909	0.570769	0.520027
ENSDARG00000000767	spi1b	11.0282	13.1207	8.4581	7.66672
ENSDARG00000001712	si:ch211-247n2.1	1.98059	0.666779	0.050018	0.130166
ENSDARG00000001754	noc2l	1.31875	0.942074	4.04808	6.96523
ENSDARG00000001898	manea	4.99054	4.8914	8.83733	9.46645
ENSDARG00000001950	ak1	223.436	144.903	102.801	101.11
ENSDARG00000002084	lamb2	0.706617	0.32633	0.08239	0.084597
ENSDARG00000002509	zgc:153911	26.5798	22.952	2.66874	1.21171
ENSDARG00000002644	rgs5a	6.51308	8.24433	0.276462	0.007741
ENSDARG00000002945	bgnb	1.81903	1.5653	12.12	13.8966
ENSDARG00000002956	si:dkey-32n7.4	1.08939	1.25374	0.200936	0.203464
ENSDARG00000002986	gda	11.478	4.40884	0.086939	0.332621
ENSDARG00000003533	col8a1b	0	0	2.6352	2.46535
ENSDARG00000003757	cnpy1	5.46143	7.42403	12.5492	12.7345
ENSDARG00000004291	hecw1b	0.510542	0.406081	0	0.083708
ENSDARG00000004305	vangl1	1.5742	1.69524	0.217968	0.393313
ENSDARG00000004307	lypd6	8.57489	10.1272	16.7229	14.7446
ENSDARG00000004621	gpm6ab	40.2109	49.3284	78.8524	93.7659
ENSDARG00000004953	mxb	0.183752	0.744116	1.27917	2.43342
ENSDARG00000005139	hhatlb	2.72935	1.70461	0.482002	0.024575
ENSDARG00000005159	cyth1a	5.05607	4.52943	9.67289	7.63317
ENSDARG00000005626	-	0.05146	0.166982	1.59004	0.819847
ENSDARG00000005789	enpp1	6.50122	6.66952	3.4468	4.57968
ENSDARG00000006220	ugt1a1	3.33704	2.04804	0.003221	0.172715
ENSDARG00000006308	ptpn18	0.235754	0.336388	1.63587	1.21256
ENSDARG00000006409	mapk12b	1.51972	1.38997	0.28978	0.08316
ENSDARG00000006468	grap2a	5.7402	7.16607	1.86752	3.67948
ENSDARG00000006811	sult1st6	60.7603	58.498	51.4233	46.8302
ENSDARG00000006901	si:ch1073-459j12.1	1.38118	0.782668	4.10619	3.86205
ENSDARG00000007344	tcap	16.8342	6.82771	0.247033	0.071035
ENSDARG00000007783	blk	1.54546	2.21174	0.639101	0.469685
ENSDARG00000007795	cst3	257.662	261.117	66.6845	75.8143
ENSDARG00000007824	camta1b	0.62351	0.534018	0.177167	0.276986
ENSDARG00000008030	myl9b	426.659	412.32	538.165	594.646
ENSDARG00000008413	atp11a	2.78331	3.02933	1.93707	1.67502
ENSDARG00000008414	exoc3l2a	5.46941	7.45759	1.07761	1.82634
ENSDARG00000009194	col16a1	0.803534	0.828232	0.91081	0.875372
ENSDARG00000009387	robo4	5.19071	7.02348	4.36287	4.85928
ENSDARG00000009782	myh11a	4.61657	5.33801	2.52128	2.80737
ENSDARG00000009901	slc38a5a	2.7352	1.23999	0.713475	0.768272
ENSDARG00000010047	neu3.2	2.6871	1.67565	0.374804	0.583062
ENSDARG00000010154	vstm4a	1.56529	3.44493	11.987	14.7094
ENSDARG00000010317	gpr183a	6.54751	9.09096	3.51269	1.55679
ENSDARG00000010482	prg4a	0.012842	0.035283	1.41022	1.59932
ENSDARG00000010556	mmp25b	1.18435	2.15334	0.325234	0.51634
ENSDARG00000010794	tfeb	1.91179	1.16965	0.80454	0.57467
ENSDARG00000011473	calcrla	2.70606	6.00168	14.2738	15.628
ENSDARG00000011515	orai1a	20.469	22.8071	14.0118	13.9118
ENSDARG00000011672	sema3b	0.4207	0.240096	1.23403	1.10457
ENSDARG00000011769	cpm	2.86769	4.25959	10.9422	11.7819
ENSDARG00000012449	si:ch211-169p10.1	5.00747	5.99537	3.54255	3.23631
ENSDARG00000012593	col5a1	7.98488	8.209	11.9231	12.8554
ENSDARG00000013022	si:ch211-59h6.1	1.30829	1.31064	4.98372	4.97426
ENSDARG00000013050	abcc12	0.967429	0.913733	0.376534	0.249593
ENSDARG00000013057	hoxb5a	1.85531	1.63641	0.146794	0.040907
ENSDARG00000013174	nkd3	0	0	4.51986	3.0736
ENSDARG00000013430	bhmt	2.14779	1.00553	0	0.059504
ENSDARG00000013598	tnfb	14.3876	14.8913	33.0307	24.0382
ENSDARG00000013653	adgrl4	62.9544	73.4641	97.6294	90.8339
ENSDARG00000013687	cilp2	2.90591	0.000183	8e-05	0
ENSDARG00000013838	sulf2b	7.04229	7.30372	4.78706	4.81486
ENSDARG00000013921	frya	1.81299	1.05314	0.30469	0.221047
ENSDARG00000014031	abcc2	5.6204	7.92049	3.86914	4.23299
ENSDARG00000014536	pfdn1	48.5338	51.9124	29.6152	34.3632
ENSDARG00000014796	wnt11	6.04972	5.15283	20.7289	18.4728
ENSDARG00000015002	cdh4	1.89058	1.16089	3.27579	3.49393
ENSDARG00000015016	kif26ab	0.903237	0.806551	0.530064	0.060317
ENSDARG00000015176	ror1	0.152035	0.113946	1.57574	1.31455
ENSDARG00000015228	ero1a	1.23984	0.919989	4.44801	8.62796
ENSDARG00000015278	plxnc1	3.22228	3.59746	1.6901	1.39364
ENSDARG00000015293	fam110a	0.324745	0.271354	3.84564	3.11895
ENSDARG00000015355	fosl1a	67.655	82.8658	105.492	112.459
ENSDARG00000015575	cyp3c1	224.509	240.917	285.063	294.938
ENSDARG00000015662	pla2g12b	0.35525	3.16428	0	0.009537
ENSDARG00000015752	zap70	0	0	0.190033	0.836321
ENSDARG00000015790	atp1b3a	0	0	1.30896	0.812538
ENSDARG00000015964	zgc:153311	3.34359	4.18411	0	0
ENSDARG00000016143	xiap	33.193	31.2455	27.5192	23.7551
ENSDARG00000016454	esr2a	0.396823	1.12001	0.100427	0
ENSDARG00000016470	anxa5b	29.2974	23.6351	7.35888	6.334
ENSDARG00000016541	sash3	3.04127	2.88121	1.17669	1.26773
ENSDARG00000016691	cd9b	7.66528	7.70751	0.718453	0.011216
ENSDARG00000016963	slc16a1a	1.21172	1.9559	7.38769	4.07299
ENSDARG00000017246	prx	0.963394	0.531198	0.037417	5.6e-05
ENSDARG00000018105	casq1b	6.41536	1.82176	0.442549	0.152639
ENSDARG00000018228	htr2cl1	0.555607	0.721979	0	0
ENSDARG00000018327	illr3	0	0	3.59383	1.08084
ENSDARG00000018687	itga2b	0.289866	1.11245	0	0
ENSDARG00000018973	clptm1	13.6554	14.5052	20.162	19.357
ENSDARG00000019128	tpm4b	0.016642	0.012842	0.718453	0.086071
ENSDARG00000019532	fads2	2.33582	2.26611	0.883827	0.862165
ENSDARG00000019715	metap1d	5.35573	6.32351	2.87782	2.44264
ENSDARG00000020387	nipsnap3a	5.36495	1.8147	0.978908	0.7925
ENSDARG00000020594	txlnba	3.70837	2.54003	1.64119	1.39688
ENSDARG00000020708	mdkb	1.42352	2.74954	0	0.105627
ENSDARG00000021172	cyp2ad2	3.67874	3.4064	35.9777	43.0255
ENSDARG00000021265	mybpc2b	0	0	0.580521	0.862695
ENSDARG00000021339	cpa5	1.52725	0.873263	0	0
ENSDARG00000021573	slc16a7	0.5611	0.175938	0	0
ENSDARG00000021633	sh3bgr	8.40278	3.11996	1.00696	0.052547
ENSDARG00000021924	hsp70.3	7.95083	12.6063	34.5577	33.3373
ENSDARG00000022254	prkcbb	9.69219	10.4108	8.06562	6.43344
ENSDARG00000022437	cd81b	29.2383	31.1293	22.3439	20.2285
ENSDARG00000022525	mchr1b	0.68985	0.154638	0	0
ENSDARG00000022550	gxylt1b	1.9559	3.00915	4.59971	6.09748
ENSDARG00000022853	eogt	2.72674	4.30158	0.29869	0.881833
ENSDARG00000023237	syne3	1.19005	1.47043	0.756698	0.291951
ENSDARG00000024101	adra1d	1.12584	0.8097	0.19928	0.070529
ENSDARG00000025046	AL935186.1	0.609558	0.693706	0.06549	0.039259
ENSDARG00000025903	lgals9l1	14.2065	14.5772	10.1656	6.8332
ENSDARG00000026335	susd4	0.91649	1.63349	0.56367	0.339836
ENSDARG00000026417	ccr12b.2	2.50212	2.00545	0.688634	0.125841
ENSDARG00000026726	anxa1a	142.053	182.407	128.185	137.489
ENSDARG00000026736	il11ra	10.2558	10.8102	14.3767	15.872
ENSDARG00000026764	ahsg1	0.130609	0.796459	4.1316	1.68599
ENSDARG00000026787	aqp7	3.11556	2.65185	6.30969	5.01214
ENSDARG00000026882	palm1a	5.99535	7.2516	10.8279	13.1454
ENSDARG00000026895	tor1l3	19.0412	20.2494	3.52538	4.35581
ENSDARG00000027041	pcdh17	6.63588	10.9551	0.382761	0.122545
ENSDARG00000027355	slc25a4	2.36834	0.354681	0.103623	0
ENSDARG00000027572	as3mt	6.98557	6.94744	16.5861	14.1334
ENSDARG00000027966	ap1s3b	7.26363	10.9055	1.34367	2.69557
ENSDARG00000028012	tpmt.2	0.99498	0.884134	3.80936	5.46227
ENSDARG00000028367	sult2st3	22.3965	21.0496	9.72443	9.23278
ENSDARG00000028625	jph2	2.17685	0.787102	0.179236	0.043177
ENSDARG00000028661	cntfr	6.25268	8.24405	3.73845	2.99206
ENSDARG00000029064	uqcrq	102.108	70.4083	46.6721	42.6249
ENSDARG00000029955	glb1l	3.02682	2.99526	7.49711	7.54166
ENSDARG00000030104	sh3bp4	10.176	12.3612	9.81937	8.68874
ENSDARG00000030157	mybpc2a	11.0252	9.06471	21.7343	35.1439
ENSDARG00000030463	tppp3	15.3968	16.7879	12.9336	5.61285
ENSDARG00000030479	hmgb1b	63.2059	62.8216	95.5906	107.164
ENSDARG00000030650	r3hdml	0	0	0.225623	1.28988
ENSDARG00000031136	moxd1	3.71	2.41126	1.25894	0.982991
ENSDARG00000031598	calb1	0	0	1.54686	1.95696
ENSDARG00000031731	si:ch73-27e22.6	4.61034	8.18431	2.15431	1.14038
ENSDARG00000031745	mhc2a	48.3843	69.1862	215.519	183.858
ENSDARG00000031761	dab2	1.42144	0.590142	7.18423	8.58468
ENSDARG00000031848	pparg	1.52343	1.34717	0.162633	0.231031
ENSDARG00000031885	psmb12	46.7218	51.9974	24.8111	23.9875
ENSDARG00000032516	rrp36	4.46327	5.18921	1.84095	1.68203
ENSDARG00000032631	ltb4r	0.973188	1.44538	7.11129	8.38274
ENSDARG00000032862	ugt5g1	62.9909	74.8278	102.577	99.9015
ENSDARG00000033071	trim35-10	4.13475	3.69009	7.63743	6.55651
ENSDARG00000033955	CABZ01088025.1	0.700536	0.655638	0	0.028924
ENSDARG00000034423	sncga	0.284492	0.512755	2.69035	1.50553
ENSDARG00000034718	tfpia	86.5144	95.6938	304.914	335.958
ENSDARG00000034941	si:dkey-224e22.2	0.022041	0	0.747931	0.460968
ENSDARG00000035018	thy1	111.872	134.801	77.2855	82.3703
ENSDARG00000035327	ckma	203.865	70.104	17.1336	2.02116
ENSDARG00000035459	spns3	1.58786	1.53597	0.040443	0.252948
ENSDARG00000035521	sfrp1a	0.602558	0.040757	0.000139	0
ENSDARG00000035564	dgcr8	3.76168	2.73074	7.15778	6.37611
ENSDARG00000035797	si:dkey-17m8.2	0	0.007231	0.930764	0.996283
ENSDARG00000035907	fam49al	0.29955	0.739516	0.082057	0.003902
ENSDARG00000036245	wipf3	12.4659	14.7428	18.6588	21.0325
ENSDARG00000036415	glb1	3.33193	3.1945	6.02451	5.59223
ENSDARG00000036700	si:ch211-114n24.6	121.618	155.985	117.683	118.975
ENSDARG00000036875	rps12	1046.46	1094.48	869.48	915.286
ENSDARG00000037030	casz1	1.63346	1.19527	0.590416	0.226045
ENSDARG00000037116	cxcl12a	1.77823	1.67812	0	0
ENSDARG00000037262	cdkn2a/b	0.481718	1.20445	0	0
ENSDARG00000037266	myoz2b	22.7405	12.6035	2.62845	0.333375
ENSDARG00000037320	fam131c	0.942306	0.559321	0.110914	0
ENSDARG00000037362	scube2	1.06432	2.29032	0.665761	0.105078
ENSDARG00000037883	prcp	17.8187	20.9179	28.8042	27.2328
ENSDARG00000037961	rcn3	4.91598	5.89291	11.3313	13.1205
ENSDARG00000037995	gdf3	0	0	1.28539	0.304065
ENSDARG00000038010	rac2	20.2674	16.9393	12.7546	10.9648
ENSDARG00000038154	isca2	30.684	29.3703	20.4252	17.9396
ENSDARG00000038587	CU929150.1	0	0	11.1491	0.576411
ENSDARG00000038822	mrc1b	4.81254	2.68674	2.14906	1.70448
ENSDARG00000038876	zgc:101569	5.66294	4.28026	12.0747	8.70395
ENSDARG00000038881	acaa2	16.2981	12.0367	7.03382	7.11376
ENSDARG00000039098	ca8	0.898163	1.50517	0.22756	0.016147
ENSDARG00000039131	atp1a1a.3	0.023435	0.008164	0.590211	0.64824
ENSDARG00000039222	mpl	0.918352	0.934511	0.049033	0.030636
ENSDARG00000039256	spega	0.703977	0.076963	0	0
ENSDARG00000039373	epha3	0.323025	0.26089	2.19858	0.896949
ENSDARG00000039436	il13ra2	0.287698	1.43228	0.070075	0
ENSDARG00000039937	ccdc172	2.33342	2.43658	0.193663	0.391252
ENSDARG00000040041	mcm4	3.45239	5.61449	7.80397	11.1279
ENSDARG00000040046	snai2	2.59897	1.50173	0.144854	0.4023
ENSDARG00000040200	BX465228.1	2.53577	4.04395	0.034616	0.016079
ENSDARG00000040445	si:ch211-219a4.3	1.25351	1.23571	2.86975	3.46813
ENSDARG00000040565	ckmb	3.25844	4.73267	0.412368	0.160186
ENSDARG00000040621	lrrc32	1.94473	1.87622	0.622454	0.492677
ENSDARG00000040640	si:ch73-44m9.3	0.988049	0.646137	0.346443	0.566283
ENSDARG00000041041	cxcr3.2	11.7598	10.9765	5.62374	5.97228
ENSDARG00000041140	ddb2	20.5864	23.549	14.9685	13.5026
ENSDARG00000041221	zmp:0000000608	4.46418	6.82994	2.20216	2.1844
ENSDARG00000041323	csdc2a	0.425531	0.542022	2.72456	3.0036
ENSDARG00000041339	zgc:92380	1.83533	1.54617	0.323135	0.048684
ENSDARG00000041644	si:dkey-194e6.1	3.03694	1.91878	10.7972	9.84531
ENSDARG00000041799	cx43	7.144	9.42674	26.5907	21.0473
ENSDARG00000041828	si:dkeyp-28d2.4	1.27435	0.529853	0	0
ENSDARG00000042139	fpgt	1.20275	1.09096	0.226239	0.209793
ENSDARG00000042535	actc1a	2425.79	921.563	228.02	33.0472
ENSDARG00000042642	wtap	14.9789	15.4845	22.8117	22.4869
ENSDARG00000042683	si:dkey-15j16.3	3.8161	2.91059	0.848025	0.324393
ENSDARG00000042698	si:dkey-15j16.6	5.09492	1.81556	0.731921	1.08112
ENSDARG00000042722	blnk	1.36558	1.50659	0.58953	0.120665
ENSDARG00000042777	ndufa11	112.376	73.1024	51.6369	47.1051
ENSDARG00000042983	has1	1.71323	0.17304	0	0.06407
ENSDARG00000042990	cyp2p10	1.28476	2.46419	0.011874	0.059387
ENSDARG00000043002	vmo1a	2.74294	8.77758	0	0
ENSDARG00000043102	lxn	19.1534	19.9467	10.3354	11.0209
ENSDARG00000043395	crip3	12.1613	7.73441	1.82373	3.15216
ENSDARG00000043701	gpd1a	4.53266	2.46278	0.088037	0.421467
ENSDARG00000043806	postna	48.3373	53.3321	77.8366	67.3215
ENSDARG00000043912	mei4	0.086899	0.110136	0.885178	0.924038
ENSDARG00000044010	loxl2a	12.0132	13.2508	40.2672	36.5206
ENSDARG00000044295	pip5k1ba	6.40791	6.48984	1.79047	1.85799
ENSDARG00000044318	itgb7	2.06474	2.45533	0.418707	0.212144
ENSDARG00000044775	fut7	2.55276	1.7346	0.114177	0.427185
ENSDARG00000045224	glipr1a	4.97745	3.75979	0.410426	0.177367
ENSDARG00000045355	eloca	23.5312	24.8381	36.3792	42.2914
ENSDARG00000045544	hgfa	1.8697	1.83842	7.61754	6.04681
ENSDARG00000045748	stab2	0.558997	0.490833	1.39332	1.22502
ENSDARG00000045947	hrc	4.64597	1.45428	0.072591	0.009214
ENSDARG00000046092	si:ch211-283g2.3	0	0.000457	2.05557	1.1843
ENSDARG00000051836	si:dkeyp-19e1.3	1.11144	1.58777	0.354448	0.104655
ENSDARG00000051914	slc14a2	3.30492	3.78464	1.05068	1.10855
ENSDARG00000052039	caspb	0.51326	0.543835	0	0.016931
ENSDARG00000052089	CCKAR	0.480247	1.29048	4.00533	2.79023
ENSDARG00000052450	hspb2	10.5333	2.30047	1.09538	0.426708
ENSDARG00000052556	fgfrl1b	1.10981	2.01174	3.51881	4.08362
ENSDARG00000052680	si:dkey-182g1.2	7.71627	6.93504	4.98873	2.79707
ENSDARG00000052894	znf532	0.96396	1.37398	1.82512	2.24168
ENSDARG00000053003	slc35f1	0.032208	0.827883	0	0.0006
ENSDARG00000053058	rps11	441.486	446.131	393.666	369.961
ENSDARG00000053068	cyp8b1	15.8412	21.2867	5.53945	3.5446
ENSDARG00000053362	cilp	12.1137	19.1486	77.0576	80.5336
ENSDARG00000053636	cracr2b	0.956553	0.706602	0.158672	0
ENSDARG00000053940	btr32	0.454266	0.792067	1.79159	1.12147
ENSDARG00000054050	vsig8a	1.30185	0.9101	0.171521	0.039572
ENSDARG00000054610	coro1a	25.8105	23.6285	14.0086	14.016
ENSDARG00000054856	CSKMT	1.49077	1.00815	0.014246	0.171691
ENSDARG00000054907	cox7a2l	75.0018	53.1496	37.1841	37.3727
ENSDARG00000055009	col4a1	22.3737	28.3064	19.5797	12.2276
ENSDARG00000055132	lrfn4a	0.640161	0.355876	0.032335	0.01107
ENSDARG00000055186	ccr9a	15.1228	17.6321	6.97709	11.7233
ENSDARG00000055223	ablim2	13.1835	14.8647	9.4136	6.92581
ENSDARG00000055416	serpinb1	0.190157	0.485513	1.49714	2.82465
ENSDARG00000055455	gpm6aa	1.15276	1.74564	0.041166	0.145439
ENSDARG00000055856	tor1l1	0.917886	1.67058	5.48476	4.3269
ENSDARG00000056166	jac2	3.71333	0.41739	0	0
ENSDARG00000056369	ufsp2	8.10646	7.67685	14.8647	13.3574
ENSDARG00000056443	zgc:152753	0.876152	1.80346	0.004313	0
ENSDARG00000056530	cpamd8	3.26564	3.13883	1.75195	0.804368
ENSDARG00000056554	rap1gap	0.220678	0.124071	0.551647	0.464051
ENSDARG00000056725	hmgb3a	2.41265	0.912233	0.165008	0.323575
ENSDARG00000056913	pcolcea	15.9043	13.476	0.135795	0.121016
ENSDARG00000057013	cadm3	0	0.091961	0.489976	1.09635
ENSDARG00000057049	kcnk18	0	0	0.903313	0.095361
ENSDARG00000057064	enpep	0.568148	0.368752	0	0
ENSDARG00000057108	serpine3	0.244953	1.23007	2.00091	3.16739
ENSDARG00000057263	zgc:173729	0.017892	0.024894	1.61234	1.33218
ENSDARG00000057317	nexn	3.06829	0.47758	0.040959	0.110609
ENSDARG00000057787	itgae.2	3.43676	3.30351	1.72527	1.60704
ENSDARG00000057887	nts	1.40903	3.60795	0.452443	0.508984
ENSDARG00000058114	impad1	6.05115	5.31369	10.1306	9.71459
ENSDARG00000058332	krt18a.2	0.505518	0.555322	0.055147	0.01339
ENSDARG00000058348	scinlb	9.64935	5.91866	0.607029	1.2208
ENSDARG00000058451	rpl6	1062.61	1191.72	1009.03	987.019
ENSDARG00000058631	CABZ01030107.1	10.003	12.2091	3.08395	0.379369
ENSDARG00000058730	rdh10a	11.7931	9.44468	3.53382	6.40287
ENSDARG00000059202	tspan2b	5.81218	7.27426	12.5898	13.612
ENSDARG00000059235	zgc:113274	0.403134	0.212145	2.1624	2.59746
ENSDARG00000059254	illr1	0.000607	0	1.80968	0.717667
ENSDARG00000059259	pabpc4	31.981	12.3992	4.65698	1.49434
ENSDARG00000059438	galnt18b	0.728472	1.49833	0.121869	0.078321
ENSDARG00000059529	-	2.8714	4.23201	8.09999	7.23141
ENSDARG00000059743	tmem98	0.355991	0.595603	0	0
ENSDARG00000059751	abtb2a	0.100428	0.410824	2.36484	1.82864
ENSDARG00000059815	oaz2b	3.63693	4.38352	1.47665	0.702091
ENSDARG00000059826	crtac1a	1.34742	1.13236	0.382615	0.155493
ENSDARG00000059948	si:dkey-121b10.7	0.334437	0.083855	5.68041	4.98099
ENSDARG00000059993	trpm4a	0.019944	0.047641	0.651133	0.441502
ENSDARG00000060123	ca16b	5.99375	5.33561	1.34375	1.24869
ENSDARG00000060211	ankef1b	0.527121	1.49392	0	0.204923
ENSDARG00000060248	fgd4b	2.93709	4.16763	1.64736	0.787027
ENSDARG00000060280	pde9a	1.07366	1.03796	10.5346	12.5829
ENSDARG00000060322	zgc:153654	0.306086	0.603431	2.51137	2.03148
ENSDARG00000060766	pxnb	27.9308	29.3224	17.4584	17.8809
ENSDARG00000060808	mecom	1.01902	1.48084	0.301591	0.062635
ENSDARG00000060875	pde1a	2.078	0.425435	0	0.090121
ENSDARG00000060893	col8a2	0.251695	0.267083	1.13718	1.0392
ENSDARG00000061120	slc43a2b	5.34991	8.80005	0.931622	1.37016
ENSDARG00000061758	sh3pxd2ab	0.915334	1.07819	0.220432	0.092173
ENSDARG00000061819	wscd2	2.21678	1.17768	0.388384	0.3484
ENSDARG00000061848	col15a1b	0.046493	0.060183	1.3945	0.93338
ENSDARG00000062156	abi3bpa	0.552437	0.003557	0	0
ENSDARG00000062262	ednrab	9.70279	1.76387	0.433774	0.347407
ENSDARG00000062446	neurl2	1.38526	0.195438	0	0
ENSDARG00000063283	abi3b	2.4965	2.68522	0.476146	0.76744
ENSDARG00000063295	myh9a	1.29261	3.74618	0.601633	0.586659
ENSDARG00000063435	trpm4b.2	0.508492	0.676022	0.104081	0.139232
ENSDARG00000063604	coro2bb	2.82258	3.66218	0.211199	0.292241
ENSDARG00000063895	mt-nd1	1361.78	843.295	486.935	527.225
ENSDARG00000063899	mt-nd2	1265.44	797.992	477.967	532.911
ENSDARG00000063908	mt-co2	9517.72	6366.23	4177.85	4332.54
ENSDARG00000063910	mt-atp8	2364.83	1475.24	891.3	1002.38
ENSDARG00000063911	mt-atp6	4328.04	2702.6	1462.91	1718.24
ENSDARG00000063912	mt-co3	9068.58	6173.5	4043.63	4310.12
ENSDARG00000063914	mt-nd3	762.587	471.031	272.374	282.53
ENSDARG00000063921	mt-nd5	819.563	509.131	302.809	315.096
ENSDARG00000063922	mt-nd6	452.322	273.677	175.263	186.462
ENSDARG00000063924	mt-cyb	7071.87	4075.33	1816.75	1995.19
ENSDARG00000067520	zgc:158482	0.651989	0.166929	0	0
ENSDARG00000067544	tcf15	3.17111	4.4501	1.10974	0.991387
ENSDARG00000067916	lyn	6.33194	6.83358	3.26283	1.75311
ENSDARG00000068036	tmem119b	0.673925	0.291383	14.7212	13.1886
ENSDARG00000068141	tnfsf11	0.548739	0.121435	0	0
ENSDARG00000068220	mbl2	0.487458	1.47364	0	0
ENSDARG00000068233	zgc:64051	74.1523	77.6789	44.903	39.9908
ENSDARG00000068257	kcne4	26.4131	31.3243	11.5589	12.8404
ENSDARG00000068369	angptl2b	29.4282	30.325	65.8739	64.6095
ENSDARG00000068629	cd151l	3.16919	3.72281	2.13903	2.01845
ENSDARG00000068637	si:ch211-281l24.3	18.5729	18.9863	9.68966	7.3582
ENSDARG00000068745	map4l	0.391528	0.642272	0.212599	0.097429
ENSDARG00000068792	BX324132.1	0.005052	0	0.649972	0.567285
ENSDARG00000068919	rad51c	0	0	0.525503	0.154342
ENSDARG00000068966	si:ch211-261n11.7	0.02479	0.050301	13.4061	10.1056
ENSDARG00000068996	hist2h2l	221.706	258.654	614.992	689.494
ENSDARG00000069027	admb	0.259491	1.87103	0	0
ENSDARG00000069028	rxfp3.3a1	0.222561	0.688292	1.97013	2.06111
ENSDARG00000069038	si:ch211-242e8.1	5.23163	5.11775	1.71505	1.661
ENSDARG00000069048	serpinf1	0.699886	0.267309	31.1812	26.7746
ENSDARG00000069129	fhdc3	0.196148	0.222153	0.792138	0.727623
ENSDARG00000069189	si:dkey-242h9.3	2.35824	2.54704	0	0
ENSDARG00000069529	zgc:153981	0.717184	0.211033	0	0
ENSDARG00000069543	galt	7.16851	7.46241	3.45357	4.87326
ENSDARG00000069769	gig2j	31.9888	46.8263	0.493215	2.77803
ENSDARG00000069946	itga6b	2.12311	2.63047	0.636393	0.959361
ENSDARG00000069956	pdlim2	5.80082	6.87858	1.83549	1.62203
ENSDARG00000069978	cd28l	41.5441	53.8574	7.33523	8.85109
ENSDARG00000070038	rbp2a	28.9147	15.0388	2.22688	2.1263
ENSDARG00000070126	si:dkey-22l11.6	4.75886	4.24203	2.12244	1.24602
ENSDARG00000070357	cx39.4	17.8591	20.2119	11.9483	12.943
ENSDARG00000070360	inka1a	0.894566	0.602203	9.59512	9.63699
ENSDARG00000070396	serpinb1l2	0.387283	0.356249	2.12172	1.46452
ENSDARG00000070484	zgc:195001	9.14741	5.39813	3.29459	1.79324
ENSDARG00000070511	si:dkey-183j2.10	0.644994	0.460897	2.46047	2.09228
ENSDARG00000070538	hey1	0.74061	1.31794	0.207986	0.027391
ENSDARG00000070578	edn2	30.4691	37.7569	24.5771	13.8958
ENSDARG00000070668	cd4-1	1.53057	0.782549	0.026886	0.100756
ENSDARG00000070743	tmem45a	15.53	18.0745	40.885	47.289
ENSDARG00000070847	trim35-20	0.070201	0.035134	0.501833	0.918844
ENSDARG00000070873	ccl25b	13.2992	1.99725	0	0
ENSDARG00000071014	s100u	18.3828	21.0778	12.7242	14.1683
ENSDARG00000071046	bbip1	32.4025	32.6994	61.1539	58.4291
ENSDARG00000071143	si:dkey-208m12.2	1.92311	2.3652	0	0
ENSDARG00000071168	zmp:0000001138	2.05294	2.86366	0.808486	0.672803
ENSDARG00000071333	si:ch211-212d10.2	2.15384	1.44306	5.23551	4.43211
ENSDARG00000071437	ptprc	4.95517	3.59533	2.22374	1.64739
ENSDARG00000071558	fblim1	103.551	114.565	55.4745	51.197
ENSDARG00000071629	BX511034.1	0	0	3.06678	1.89669
ENSDARG00000073716	cpxm1a	11.0787	12.8485	21.328	25.2221
ENSDARG00000073810	thbs2b	0.128879	0.067798	1.11533	1.20435
ENSDARG00000073869	pdzrn3b	1.08391	1.35931	4.54071	4.03229
ENSDARG00000074071	mrnip	2.3295	1.82266	1.21405	1.09434
ENSDARG00000074136	slc47a2.2	0.044139	0.108827	2.38992	2.52076
ENSDARG00000074182	prokr1a	1.23303	1.12288	0.003194	0.234748
ENSDARG00000074217	si:dkey-188i13.6	30.2282	39.5479	111.745	106.152
ENSDARG00000074233	pde4bb	3.44106	5.39288	3.00932	2.89315
ENSDARG00000074285	si:ch73-335m24.2	0.782849	1.27082	2.55442	3.82915
ENSDARG00000074345	si:ch211-214b16.4	0.516352	0.372369	1.93773	2.85475
ENSDARG00000074443	gas7a	0.16624	0.536955	0.003395	0
ENSDARG00000074561	slc47a3	0.138716	0	0.988464	1.28719
ENSDARG00000074721	rassf9	5.23153	5.08249	1.64867	1.5511
ENSDARG00000074808	megf6b	0.313518	0.564702	2.33113	2.72615
ENSDARG00000074818	si:cabz01036022.1	1.70761	1.37322	0.093798	0.186701
ENSDARG00000075067	aipl1	0.39011	0.197953	1.28243	1.00416
ENSDARG00000075092	si:dkey-52l18.4	22.7466	26.3368	33.7262	40.8788
ENSDARG00000075163	cxcl20	28.9756	30.5986	22.0115	21.5194
ENSDARG00000075164	mylk5	2.1824	1.39359	0.648614	0.815221
ENSDARG00000075188	adamts10	2.96084	3.46435	6.35801	6.8742
[truncated: 431 more rows]
