# Supplementary material for: Endothelial Brg1 fine-tunes Notch signaling during zebrafish heart regeneration
Source: NPJ Regen Med. 2023 Apr 7;8:21. doi: 10.1038/s41536-023-00293-4 (PMC10082087; doi:10.1038/s41536-023-00293-4)
Supplement: Supplementary file 3 — Dataset 2: Supplementary Table 4 [file 41536_2023_293_MOESM3_ESM.xlsx]

## Sheet: ckf_1_2_dnf_2_3_diffGenes_GO
Supplementary Table 4 Enriched GO terms for differentially expressed genes.
GO term	ONTOLOGY	Description	GeneRatio	BgRatio	pvalue	p.adjust	qvalue	geneID	Count
GO:0007155	BP	cell adhesion	101/1711	335/10762	2.3e-11	2.92e-08	2.51e-08	adam8a/flot1a/prnprs3/ptk2ab/lmo7a/robo3/fn1b/sele/ppp1r12a/itgb5/ythdf2/lims2/itgb2/f11r.1/parvb/efnb2a/jag2b/pkp2/spon1b/igf2b/pcdh1b/ccn2a/ilk/kirrel1b/adam8b/celsr1b/jam2a/f2r/pecam1/arvcfb/mxra8b/hapln1b/nid1a/celsr1a/dchs1a/pdgfra/itgb1a/itga1/myot/hspg2/esama/atrnl1a/vwf/thbs3a/tor1/dchs1b/cd44b/si:dkey-261h17.1/ccdc141/fbn2b/pcdh1g3/dlg1l/si:dkey-237i9.8/limch1b/postnb/kirrel3l/selplg/lam…	101
GO:0022610	BP	biological adhesion	101/1711	335/10762	2.3e-11	2.92e-08	2.51e-08	adam8a/flot1a/prnprs3/ptk2ab/lmo7a/robo3/fn1b/sele/ppp1r12a/itgb5/ythdf2/lims2/itgb2/f11r.1/parvb/efnb2a/jag2b/pkp2/spon1b/igf2b/pcdh1b/ccn2a/ilk/kirrel1b/adam8b/celsr1b/jam2a/f2r/pecam1/arvcfb/mxra8b/hapln1b/nid1a/celsr1a/dchs1a/pdgfra/itgb1a/itga1/myot/hspg2/esama/atrnl1a/vwf/thbs3a/tor1/dchs1b/cd44b/si:dkey-261h17.1/ccdc141/fbn2b/pcdh1g3/dlg1l/si:dkey-237i9.8/limch1b/postnb/kirrel3l/selplg/lam…	101
GO:0009611	BP	response to wounding	43/1711	103/10762	2.9e-10	2.46e-07	2.11e-07	mcamb/f3b/fn1b/fgfr1op2/rgma/apobec2a/pla2g4aa/socs3a/f7/f13a1b/proza/pdgfbb/lgmn/bambia/f2r/pleca/pros1/wnt4/hbegfa/esama/vwf/f10/eppk1/f8/il6st/p2ry1/blk/itga2b/prkcbb/anxa1a/cntfr/tfpia/cxcl12a/prcp/rac2/lrrc32/lyn/si:dkey-163m14.6/f2rl2/anxa1d/fgf10b/f7l/cxcl8b.1	43
GO:0030198	BP	extracellular matrix organization	37/1711	89/10762	5.78e-09	2.94e-06	2.53e-06	scara3/plod2/col1a1a/fbln2/mmp11b/mmp2/crtap/col1a2/col5a2a/col1a1b/loxl2b/loxl1/kirrel1b/colgalt1b/cemip2/wu:fc38h03/adamts9/efemp2a/mibp2/postnb/kirrel3l/lamb2/col8a1b/col16a1/col5a1/sulf2b/has1/postna/loxl2a/col8a2/col15a1b/myh9a/adamts10/plce1/zgc:173915/fbln1/col4a2	37
GO:0043062	BP	extracellular structure organization	37/1711	89/10762	5.78e-09	2.94e-06	2.53e-06	scara3/plod2/col1a1a/fbln2/mmp11b/mmp2/crtap/col1a2/col5a2a/col1a1b/loxl2b/loxl1/kirrel1b/colgalt1b/cemip2/wu:fc38h03/adamts9/efemp2a/mibp2/postnb/kirrel3l/lamb2/col8a1b/col16a1/col5a1/sulf2b/has1/postna/loxl2a/col8a2/col15a1b/myh9a/adamts10/plce1/zgc:173915/fbln1/col4a2	37
GO:0050817	BP	coagulation	22/1711	39/10762	7.71e-09	3.27e-06	2.81e-06	f3b/fn1b/f7/f13a1b/proza/bambia/f2r/pros1/esama/vwf/f10/f8/p2ry1/blk/anxa5b/itga2b/prkcbb/tfpia/lrrc32/si:dkey-163m14.6/f2rl2/f7l	22
GO:0007596	BP	blood coagulation	21/1711	38/10762	2.78e-08	1.01e-05	8.68e-06	f3b/fn1b/f7/f13a1b/proza/bambia/f2r/pros1/esama/vwf/f10/f8/p2ry1/blk/itga2b/prkcbb/tfpia/lrrc32/si:dkey-163m14.6/f2rl2/f7l	21
GO:0007599	BP	hemostasis	21/1711	39/10762	5.13e-08	1.63e-05	1.4e-05	f3b/fn1b/f7/f13a1b/proza/bambia/f2r/pros1/esama/vwf/f10/f8/p2ry1/blk/itga2b/prkcbb/tfpia/lrrc32/si:dkey-163m14.6/f2rl2/f7l	21
GO:0016477	BP	cell migration	118/1711	466/10762	5.89e-08	1.66e-05	1.43e-05	adam8a/aplnra/sdc2/rnd1b/slit2/hif1aa/rnd3b/sema3bl/rap1b/myd88/churc1/rcc2/arrb2b/itgb5/lbr/hdac1/rap2c/cap1/itgb2/mmp2/sema3aa/flt1/ptges/efnb2a/rhoj/ddx3xa/atp6v0a1a/disc1/rhogc/rnd1a/cnn2/cebpa/s1pr2/aplnrb/socs1a/pdgfbb/ccr12a/si:dkey-49n23.1/sema3ga/lgals3b/loxl2b/bace2/prickle1b/apln/foxc1b/akap12b/bcar1/cxcr4a/adam8b/ackr3b/celsr1b/ptger4a/cemip2/amotl2b/zeb2a/celsr1a/gja5b/pdgfra/wnt4/it…	118
GO:0045595	BP	regulation of cell differentiation	85/1711	309/10762	1.01e-07	2.57e-05	2.21e-05	nudt21/parp3/bhlhe40/slit2/tcf12/lrrk2/sema3bl/myd88/churc1/kif15/rgma/gata1a/ppp1r13l/ythdf2/lims2/hdac1/f11r.1/sema3aa/tal1/tmem178/disc1/ntn1b/socs3a/mef2ca/metrn/igf2b/pard6gb/snap29/lgmn/arhgef1a/klf2b/fosl2/id1/si:dkey-49n23.1/bhlhe41/sema3ga/loxl2b/irf7/rbpms2a/kctd12.2/tmem88a/ntf3/nedd4l/f2r/cdon/shank3b/fgfr4/dbn1/flot2b/pdgfra/wnt4/si:ch73-386h18.1/btbd6a/tiam1a/rbpms2b/sema4c/rflnb/ar…	85
GO:0042060	BP	wound healing	31/1711	76/10762	1.66e-07	3.83e-05	3.29e-05	f3b/fn1b/apobec2a/f7/f13a1b/proza/pdgfbb/bambia/f2r/pleca/pros1/wnt4/hbegfa/esama/vwf/f10/eppk1/f8/p2ry1/blk/itga2b/prkcbb/anxa1a/tfpia/prcp/lrrc32/si:dkey-163m14.6/f2rl2/anxa1d/fgf10b/f7l	31
GO:0048870	BP	cell motility	120/1711	489/10762	2.84e-07	5.55e-05	4.78e-05	adam8a/aplnra/sdc2/rnd1b/slit2/hif1aa/rnd3b/sema3bl/rap1b/myd88/churc1/rcc2/arrb2b/itgb5/lbr/cfl2/hdac1/rap2c/cap1/itgb2/mmp2/sema3aa/flt1/ptges/efnb2a/rhoj/ddx3xa/atp6v0a1a/disc1/rhogc/rnd1a/cnn2/cebpa/s1pr2/aplnrb/socs1a/pdgfbb/ccr12a/si:dkey-49n23.1/sema3ga/lgals3b/loxl2b/bace2/prickle1b/apln/foxc1b/akap12b/bcar1/cxcr4a/adam8b/ackr3b/celsr1b/ptger4a/cemip2/amotl2b/zeb2a/celsr1a/gja5b/pdgfra/wn…	120
GO:0051674	BP	localization of cell	120/1711	489/10762	2.84e-07	5.55e-05	4.78e-05	adam8a/aplnra/sdc2/rnd1b/slit2/hif1aa/rnd3b/sema3bl/rap1b/myd88/churc1/rcc2/arrb2b/itgb5/lbr/cfl2/hdac1/rap2c/cap1/itgb2/mmp2/sema3aa/flt1/ptges/efnb2a/rhoj/ddx3xa/atp6v0a1a/disc1/rhogc/rnd1a/cnn2/cebpa/s1pr2/aplnrb/socs1a/pdgfbb/ccr12a/si:dkey-49n23.1/sema3ga/lgals3b/loxl2b/bace2/prickle1b/apln/foxc1b/akap12b/bcar1/cxcr4a/adam8b/ackr3b/celsr1b/ptger4a/cemip2/amotl2b/zeb2a/celsr1a/gja5b/pdgfra/wn…	120
GO:0006955	BP	immune response	77/1711	287/10762	1.18e-06	0.000207713	0.000178634	ptk2ab/parp9/myd88/ctss2.2/ythdf2/stat6/msrb1a/socs1a/ccr12a/cfd/sod2/irf1b/ube2nb/c7b/cxcr4a/ackr3b/march8/ecsit/h2ax1/si:dkey-222p3.1/mhc1zja/mhc1uba/stat1b/il10rb/tcima/si:ch211-66k16.27/zgc:174863/zgc:153911/blk/gpr183a/prg4a/tfeb/tnfb/zap70/illr3/prkcbb/susd4/anxa1a/hmgb1b/cxcl12a/cxcr3.2/si:dkey-15j16.3/si:dkey-15j16.6/caspb/ccr9a/hmgb3a/trpm4a/ifi44c2/trpm4b.2/lyn/tnfsf11/tnfrsf14/cd28l/cc…	77
GO:2000026	BP	regulation of multicellular organismal development	111/1711	456/10762	1.23e-06	0.000207713	0.000178634	aplnra/nudt21/pip4k2aa/parp3/bhlhe40/slit2/tcf12/lrrk2/hif1aa/atp6v1h/sema3bl/iars1/myd88/churc1/kif15/rgma/rnf207b/gata1a/ythdf2/hdac1/f11r.1/nkx2.5/sema3aa/tgfb3/flt1/tal1/ism1/tmem178/disc1/ntn1b/socs3a/metrn/hif1an/dync1li2/pard6gb/s1pr2/aplnrb/atp6ap1b/snap29/pigp/sfrp5/lgmn/arhgef1a/klf2b/fosl2/id1/si:dkey-49n23.1/tmem33/rack1/bhlhe41/sema3ga/loxl2b/irf7/rbpms2a/kctd12.2/tmem88a/ntf3/nedd4l…	111
GO:0050878	BP	regulation of body fluid levels	22/1711	49/10762	1.49e-06	0.000236497	0.000203388	f3b/fn1b/aqp1a.1/f7/f13a1b/proza/bambia/f2r/pros1/esama/vwf/f10/f8/p2ry1/blk/itga2b/prkcbb/tfpia/lrrc32/si:dkey-163m14.6/f2rl2/f7l	22
GO:0098655	BP	cation transmembrane transport	61/1711	214/10762	1.81e-06	0.000270531	0.000232657	slc40a1/slc39a13/aplnra/prnprs3/ryr2b/atp2a2b/atp6v1h/atp5pb/atp5l/ednraa/itpr2/rnf207b/atp1b1a/vdac2/atp5pf/p2rx1/atp5f1d/slc7a3a/atp6v0a1a/aqp1a.1/tmem38a/atp2a2a/atp6v0cb/aplnrb/atp6ap1b/atp5mf/tmem33/atp6v1b2/kcnk1a/rrad/nedd4l/atp2a3/slc6a4a/abcc5/kcng3/pm20d1.2/shank3b/COX1/cox5b2/slc12a7a/ndufs7/atp6v1ab/atp5f1e/smdt1b/fxyd1/kcng1/cacnb2a/tcirg1b/hecw1b/slc38a5a/atp1b3a/casq1b/htr2cl1/atp1…	61
GO:0007186	BP	G protein-coupled receptor signaling pathway	64/1711	229/10762	2.13e-06	0.000300937	0.000258806	aplnra/gpr22a/ric8b/ptger2a/arrb2b/ednraa/psap/adcy2b/si:dkey-172h23.2/adcy6b/s1pr2/gpr182/aplnrb/gng13b/ccr12a/gng7/s1pr5a/gng2/cxcr4a/ackr3b/celsr1b/ptger4a/f2r/dagla/celsr1a/prex2/gpr35.1/adora1b/akap13/si:dkey-165a24.9/adcy5/lmbrd2a/lpar1/pik3r5/gng10/p2ry1/gpr183a/calcrla/adgrl4/htr2cl1/mchr1b/adra1d/ltb4r/cxcr3.2/ccr9a/ednrab/rxfp3.3a1/ccl25b/prokr1a/tas2r200.1/tmem145/adgre5b.3/si:dkey-163…	64
GO:0034220	BP	ion transmembrane transport	74/1711	281/10762	4e-06	0.000534748	0.000459884	slc40a1/slc39a13/aplnra/vdac3/prnprs3/ryr2b/atp2a2b/atp6v1h/atp5pb/atp5l/ednraa/itpr2/rnf207b/atp1b1a/vdac2/slc25a55b/atp5pf/p2rx1/atp5f1d/slc7a3a/atp6v0a1a/slc25a55a/slc37a2/aqp1a.1/tmem38a/slc25a3b/atp2a2a/slc38a9/atp6v0cb/aplnrb/atp6ap1b/mpc2a/atp5mf/slc36a4/tmem33/atp6v1b2/kcnk1a/rrad/nedd4l/atp2a3/slc6a4a/abcc5/kcng3/pm20d1.2/shank3b/COX1/cox5b2/slc12a7a/ndufs7/slc7a8a/atp6v1ab/atp5f1e/smdt1…	74
GO:0006812	BP	cation transport	78/1711	303/10762	5.56e-06	0.000706931	0.000607961	slc40a1/slc39a13/aplnra/prnprs3/ryr2b/atp2a2b/atp6v1h/atp5pb/atp5l/ednraa/itpr2/rnf207b/atp1b1a/vdac2/atp5pf/p2rx1/atp5f1d/slc7a3a/atp6v0a1a/aqp1a.1/tmem38a/atp2a2a/fthl27/atp6v0cb/aplnrb/atp6ap1b/atp5mf/slc36a4/tmem33/atp6v1b2/lgals3b/kcnk1a/rrad/nedd4l/atp2a3/slc6a4a/abcc5/kcng3/pm20d1.2/nkain4/shank3b/COX1/cox5b2/cox17/slc12a7a/ndufs7/atp6v1ab/tfr1b/tusc3/slc22a21/atp5f1e/smdt1b/fxyd1/kcng1/ca…	78
GO:0098662	BP	inorganic cation transmembrane transport	56/1711	198/10762	6.15e-06	0.00074442	0.000640202	slc40a1/slc39a13/aplnra/ryr2b/atp2a2b/atp6v1h/atp5pb/atp5l/ednraa/itpr2/rnf207b/atp1b1a/vdac2/atp5pf/atp5f1d/atp6v0a1a/aqp1a.1/tmem38a/atp2a2a/atp6v0cb/aplnrb/atp6ap1b/atp5mf/tmem33/atp6v1b2/kcnk1a/rrad/nedd4l/atp2a3/slc6a4a/abcc5/kcng3/pm20d1.2/COX1/cox5b2/slc12a7a/ndufs7/atp6v1ab/atp5f1e/smdt1b/fxyd1/kcng1/cacnb2a/tcirg1b/hecw1b/atp1b3a/casq1b/htr2cl1/atp1a1a.3/kcnk18/trpm4a/ATP8/ATP6/ND5/kcne4…	56
GO:0070374	BP	positive regulation of ERK1 and ERK2 cascade	18/1711	39/10762	8.3e-06	0.000924963	0.000795469	arrb2b/cds2/dennd2b/pdgfbb/fgfr4/cd44b/dicp1.1/gpr183a/hmgb1b/cd4-1/ccl25b/dicp3.3/ccl34a.4/ccl34b.8/ccl34b.1/ccl34a.3/fgf10b/ccl39.1	18
GO:0098660	BP	inorganic ion transmembrane transport	59/1711	214/10762	8.37e-06	0.000924963	0.000795469	slc40a1/slc39a13/aplnra/ryr2b/atp2a2b/atp6v1h/atp5pb/atp5l/ednraa/itpr2/rnf207b/atp1b1a/vdac2/atp5pf/atp5f1d/atp6v0a1a/slc37a2/aqp1a.1/tmem38a/slc25a3b/atp2a2a/atp6v0cb/aplnrb/atp6ap1b/atp5mf/tmem33/atp6v1b2/kcnk1a/rrad/nedd4l/atp2a3/slc6a4a/abcc5/kcng3/pm20d1.2/COX1/cox5b2/slc12a7a/ndufs7/atp6v1ab/atp5f1e/smdt1b/fxyd1/kcng1/cacnb2a/tcirg1b/hecw1b/atp1b3a/casq1b/htr2cl1/atp1a1a.3/kcnk18/trpm4a/AT…	59
GO:0045664	BP	regulation of neuron differentiation	43/1711	141/10762	9.51e-06	0.00100702	0.000866043	slit2/tcf12/lrrk2/sema3bl/kif15/rgma/sema3aa/disc1/ntn1b/socs3a/metrn/pard6gb/snap29/arhgef1a/id1/si:dkey-49n23.1/sema3ga/rbpms2a/kctd12.2/ntf3/nedd4l/cdon/shank3b/dbn1/wnt4/si:ch73-386h18.1/tiam1a/rbpms2b/sema4c/arf6a/il6st/ntn1a/hecw1b/sema3b/cdh4/ror1/plxnc1/mdkb/cntfr/casz1/cxcl12a/col15a1b/ror2	43
GO:0006811	BP	ion transport	111/1711	478/10762	1.26e-05	0.00128559	0.00110561	slc40a1/slc39a13/aplnra/vdac3/prnprs3/ryr2b/atp2a2b/atp6v1h/atp5pb/atp5l/ednraa/itpr2/rnf207b/atp1b1a/vdac2/slc25a55b/atp5pf/p2rx1/sfxn2/atp5f1d/slc7a3a/atp6v0a1a/slc25a55a/slc37a2/aqp1a.1/tmem38a/slc25a3b/atp2a2a/slc16a5a/fthl27/slc38a9/mfsd2ab/atp11c/atp6v0cb/aplnrb/slc3a2b/atp6ap1b/mpc2a/atp5mf/slc36a4/tmem33/atp6v1b2/tmem30ab/lgals3b/kcnk1a/rrad/kctd12.2/slco2b1/nedd4l/atp2a3/slc6a4a/abcc5/kc…	111
GO:0001667	BP	ameboidal-type cell migration	50/1711	177/10762	1.97e-05	0.00185638	0.00159649	aplnra/sema3bl/churc1/rcc2/lbr/cap1/sema3aa/ptges/efnb2a/atp6v0a1a/disc1/cnn2/s1pr2/aplnrb/si:dkey-49n23.1/sema3ga/loxl2b/bace2/prickle1b/apln/foxc1b/cxcr4a/celsr1b/ptger4a/amotl2b/zeb2a/celsr1a/gja5b/pdgfra/wnt4/hspg2/aldh1l1/sema4c/zbtb4/robo4/sema3b/wnt11/zap70/anxa1a/cxcl12a/prcp/epha3/loxl2a/nrg2a/cthrc1a/pxna/apoc1/anxa1d/fgf10b/fbln1	50
GO:0050767	BP	regulation of neurogenesis	50/1711	177/10762	1.97e-05	0.00185638	0.00159649	bhlhe40/slit2/tcf12/lrrk2/sema3bl/kif15/rgma/ythdf2/hdac1/sema3aa/disc1/ntn1b/socs3a/metrn/pard6gb/snap29/arhgef1a/id1/si:dkey-49n23.1/bhlhe41/sema3ga/rbpms2a/kctd12.2/ntf3/nedd4l/cdon/shank3b/dbn1/wnt4/si:ch73-386h18.1/btbd6a/tiam1a/rbpms2b/sema4c/arf6a/il6st/ntn1a/hecw1b/gpr183a/sema3b/cdh4/ror1/plxnc1/mdkb/cntfr/casz1/cxcl12a/col15a1b/hey1/ror2	50
GO:1903034	BP	regulation of response to wounding	11/1711	19/10762	3.47e-05	0.0031459	0.00270548	rgma/socs3a/f2r/pros1/il6st/blk/anxa1a/cntfr/cxcl12a/si:dkey-163m14.6/anxa1d	11
GO:0001944	BP	vasculature development	93/1711	395/10762	3.66e-05	0.00320879	0.00275956	aplnra/sdc2/rbpja/ptk2ab/mcamb/f3b/hif1aa/iars1/hlx1/med14/mafba/mmp2/nkx2.5/plk2b/sema3aa/flt1/ldb2a/tal1/efnb2a/snx5/ism1/hspa12b/angpt1/pkd1a/hif1an/mb/igf2b/cds2/angptl4/s1pr2/aplnrb/pdgfbb/tmem33/rab11a/rack1/notch2/loxl2b/padi2/rbpjb/igfbp2a/nr2f1a/apln/foxc1b/c1galt1b/hsp70l/hdac9b/gng2/ilk/cxcr4a/msna/ackr3b/sox18/colec12/tinagl1/cemip2/amotl2b/dyrk1aa/hapln1b/pdgfra/ppp1cab/itgb1a/junba/…	93
GO:0007167	BP	enzyme linked receptor protein signaling pathway	79/1711	325/10762	4.45e-05	0.00374701	0.00322244	grb10a/aplnra/ptk2ab/ghrb/skib/churc1/rgma/bmp2a/bmp6/stat6/smad7/pik3r2/tgfb3/flt1/ldb2a/efnb2a/smad9/skila/igfbp5b/smad1/angpt1/hbegfb/hif1an/net1/igf2b/pik3r3b/cds2/smad3a/aplnrb/pdgfbb/zgc:113531/sfrp5/fstl1b/inhbb/tmem33/cav2/igfbp2a/bambia/foxc1b/lcp2a/bcar1/gng2/ntf3/tgfbr2a/cemip2/zeb2a/hspa8/fgfr4/pdgfra/ldlrad4a/hbegfa/ppp4cb/igfbp6b/efna3b/igfbp1a/pik3r3a/bmp16/errfi1a/kdrl/cnpy1/blk/s…	79
GO:0022603	BP	regulation of anatomical structure morphogenesis	70/1711	280/10762	4.65e-05	0.00374701	0.00322244	myh9b/aplnra/parp3/rnd1b/slit2/lrrk2/hif1aa/rnd3b/sema3bl/iars1/ppp1r12a/churc1/kif15/rnf207b/lims2/rhobtb4/nkx2.5/sema3aa/flt1/ism1/disc1/ntn1b/cdc42se1/rhogc/metrn/rnd1a/pard6gb/aplnrb/slc3a2b/atp6ap1b/pigp/sfrp5/klf2b/si:dkey-49n23.1/tmem33/rack1/sema3ga/cdc42ep4b/rbpms2a/kctd12.2/nedd4l/cemip2/amotl2b/dbn1/wnt4/itgb1a/tiam1a/rbpms2b/sema4c/fbn2b/elmo1/ntn1a/hecw1b/lypd6/myh11a/sema3b/cdh4/plx…	70
GO:0001945	BP	lymph vessel development	19/1711	47/10762	4.72e-05	0.00374701	0.00322244	aplnra/mcamb/mafba/mmp2/pkd1a/notch2/apln/hdac9b/cxcr4a/sox18/junba/elmo1/lpar1/junbb/zap70/cxcl12a/stab2/lyve1a/vcam1a	19
GO:0046034	BP	ATP metabolic process	36/1711	118/10762	4.89e-05	0.00376341	0.00323654	pgam1a/ak2/ndufs2/atp5pb/atp5l/ndufv2/atp5pf/atp5f1d/ndufaf1/cox4i1/ndufv1/ndufb6/atp5mf/sdhc/eno3/tpi1b/atp6v1b2/ndufa8/COX1/cox5b2/atp6v1ab/atp5f1e/cox5ab/pkma/uqcr10/ak1/enpp1/uqcrq/cox7a2l/ND2/COX2/ATP8/ATP6/COX3/ND5/CYTB	36
GO:1902600	BP	proton transmembrane transport	24/1711	67/10762	5.32e-05	0.00397925	0.00342216	atp6v1h/atp5pb/atp5l/ednraa/atp5pf/atp5f1d/atp6v0a1a/aqp1a.1/atp6v0cb/atp6ap1b/atp5mf/atp6v1b2/pm20d1.2/COX1/cox5b2/ndufs7/atp6v1ab/atp5f1e/tcirg1b/atp1a1a.3/ATP8/ATP6/ND5/nnt2	24
GO:0032101	BP	regulation of response to external stimulus	38/1711	128/10762	5.93e-05	0.0043049	0.00370222	parp9/sema3bl/myd88/arrb2b/rgma/ythdf2/sema3aa/efnb2a/socs3a/socs1a/si:dkey-49n23.1/sema3ga/irf1b/rbpms2a/ptger4a/f2r/atp5if1a/pros1/wnt4/rbpms2b/sema4c/il6st/blk/gpr183a/sema3b/illr3/susd4/anxa1a/cntfr/hmgb1b/cxcl12a/rac2/hmgb3a/col15a1b/lyn/si:dkey-163m14.6/tnfaip6/anxa1d	38
GO:0010975	BP	regulation of neuron projection development	34/1711	111/10762	7.17e-05	0.00506072	0.00435222	slit2/lrrk2/sema3bl/kif15/rgma/sema3aa/disc1/ntn1b/socs3a/metrn/pard6gb/snap29/si:dkey-49n23.1/sema3ga/rbpms2a/kctd12.2/nedd4l/shank3b/dbn1/wnt4/tiam1a/rbpms2b/sema4c/arf6a/il6st/ntn1a/hecw1b/sema3b/ror1/plxnc1/cntfr/cxcl12a/col15a1b/ror2	34
GO:0051960	BP	regulation of nervous system development	52/1711	195/10762	7.41e-05	0.00508759	0.00437533	bhlhe40/slit2/tcf12/lrrk2/sema3bl/kif15/rgma/ythdf2/hdac1/sema3aa/disc1/ntn1b/socs3a/metrn/pard6gb/snap29/arhgef1a/id1/si:dkey-49n23.1/bhlhe41/sema3ga/rbpms2a/kctd12.2/ntf3/nedd4l/cdon/shank3b/dbn1/wnt4/si:ch73-386h18.1/btbd6a/tiam1a/rbpms2b/sema4c/arf6a/il6st/ntn1a/hecw1b/gpr183a/sema3b/cdh4/ror1/plxnc1/mdkb/cntfr/casz1/cxcl12a/col15a1b/hey1/ror2/grn2/grn1	52
GO:0070371	BP	ERK1 and ERK2 cascade	18/1711	45/10762	8.77e-05	0.00571415	0.00491417	arrb2b/cds2/dennd2b/pdgfbb/fgfr4/cd44b/dicp1.1/gpr183a/hmgb1b/cd4-1/ccl25b/dicp3.3/ccl34a.4/ccl34b.8/ccl34b.1/ccl34a.3/fgf10b/ccl39.1	18
GO:0070372	BP	regulation of ERK1 and ERK2 cascade	18/1711	45/10762	8.77e-05	0.00571415	0.00491417	arrb2b/cds2/dennd2b/pdgfbb/fgfr4/cd44b/dicp1.1/gpr183a/hmgb1b/cd4-1/ccl25b/dicp3.3/ccl34a.4/ccl34b.8/ccl34b.1/ccl34a.3/fgf10b/ccl39.1	18
GO:0045596	BP	negative regulation of cell differentiation	24/1711	69/10762	9.14e-05	0.00580646	0.00499357	slit2/sema3bl/rgma/sema3aa/tmem178/socs3a/lgmn/klf2b/id1/si:dkey-49n23.1/sema3ga/irf7/rbpms2a/tmem88a/f2r/rbpms2b/sema4c/rflnb/spi1b/enpp1/sema3b/anxa1a/anxa1d/rgs2	24
GO:0022900	BP	electron transport chain	21/1711	57/10762	9.66e-05	0.00596862	0.00513302	ndufs2/ndufv2/slc25a55b/slc25a55a/ndufaf1/cox4i1/ndufv1/ndufb6/sdhc/ndufa8/COX1/cox5b2/cox5ab/uqcr10/uqcrq/ND2/COX2/COX3/ND5/CYTB/ndufb3	21
GO:0060284	BP	regulation of cell development	52/1711	197/10762	9.87e-05	0.00596862	0.00513302	bhlhe40/slit2/tcf12/lrrk2/sema3bl/kif15/rgma/ythdf2/lims2/hdac1/sema3aa/disc1/ntn1b/socs3a/metrn/pard6gb/snap29/arhgef1a/id1/si:dkey-49n23.1/bhlhe41/sema3ga/rbpms2a/kctd12.2/ntf3/nedd4l/cdon/shank3b/dbn1/wnt4/si:ch73-386h18.1/btbd6a/tiam1a/rbpms2b/sema4c/rflnb/arf6a/il6st/ntn1a/hecw1b/gpr183a/sema3b/cdh4/ror1/plxnc1/mdkb/cntfr/casz1/cxcl12a/col15a1b/hey1/ror2	52
GO:0098609	BP	cell-cell adhesion	50/1711	188/10762	0.000108671	0.00642168	0.00552265	adam8a/flot1a/prnprs3/robo3/fn1b/ythdf2/lims2/jag2b/pkp2/igf2b/pcdh1b/kirrel1b/adam8b/celsr1b/jam2a/f2r/pecam1/arvcfb/celsr1a/dchs1a/pdgfra/myot/hspg2/esama/dchs1b/pcdh1g3/dlg1l/si:dkey-237i9.8/kirrel3l/selplg/blk/robo4/gpr183a/cdh4/lgals9l1/anxa1a/pcdh17/si:dkey-15j16.3/si:dkey-15j16.6/nexn/mecom/tnfrsf14/fblim1/sc:d0202/si:ch211-66e2.3/sdk1a/si:ch73-208g10.1/ncam3/anxa1d/pcdh1g2	50
GO:0030029	BP	actin filament-based process	88/1711	381/10762	0.000121731	0.00693846	0.00596708	myh9b/limk1b/sorbs2a/rnd1b/naca/actn1/rnd3b/qki2/chchd10/ppp1r12a/rnf207b/pfn2l/dmtn/cfl2/cap1/setd3/rhobtb4/parvb/lcp1/msrb1a/cotl1/arpc1b/pdlim5b/gmfb/rhogc/mef2ca/rnd1a/ache/cmlc1/fhl3a/cnn2/myo1d/pdgfbb/marcksl1a/epb41l4a/ehd2b/arhgef1a/add3a/abracl/cdc42ep4b/cct5/washc3/lmod2a/bcar1/cxcr4a/arfip2a/amotl2b/fhod3a/dbn1/actn2b/lrrc39/si:dkeyp-23e4.3/myot/kank3/ppp2r3a/tmsb4x/pacsin2/stard13a/pf…	88
GO:0042773	BP	ATP synthesis coupled electron transport	18/1711	46/10762	0.000122877	0.00693846	0.00596708	ndufs2/ndufv2/ndufaf1/cox4i1/ndufv1/ndufb6/sdhc/ndufa8/COX1/cox5b2/cox5ab/uqcr10/uqcrq/ND2/COX2/COX3/ND5/CYTB	18
GO:0022904	BP	respiratory electron transport chain	20/1711	54/10762	0.000129319	0.00714346	0.00614338	ndufs2/ndufv2/slc25a55b/slc25a55a/ndufaf1/cox4i1/ndufv1/ndufb6/sdhc/ndufa8/COX1/cox5b2/cox5ab/uqcr10/uqcrq/ND2/COX2/COX3/ND5/CYTB	20
GO:0097435	BP	supramolecular fiber organization	79/1711	336/10762	0.000145675	0.00787574	0.00677315	myh9b/sdc2/limk1b/sorbs2a/rnd1b/katnb1/naca/actn1/rnd3b/qki2/chchd10/ppp1r12a/plod2/pfn2l/dmtn/cfl2/cap1/rhobtb4/crtap/pkp2/lcp1/msrb1a/cotl1/arpc1b/gmfb/rhogc/mef2ca/rnd1a/ache/cmlc1/myo1d/pdgfbb/marcksl1a/arhgef1a/add3a/loxl2b/cdc42ep4b/cct5/washc3/lmod2a/loxl1/bcar1/cxcr4a/colgalt1b/arfip2a/fhod3a/dbn1/actn2b/lrrc39/myot/kank3/ppp2r3a/tmsb4x/pfn1/rflnb/efemp2a/eppk1/elmo1/svild/dlg1l/limch1b/t…	79
GO:0051480	BP	regulation of cytosolic calcium ion concentration	23/1711	67/10762	0.000159626	0.00845021	0.00726719	aplnra/ryr2b/ptger2a/itpr2/tmem178/aplnrb/ccr12a/cav2/cxcr4a/ackr3b/ptger4a/f2r/gpr35.1/lpar1/casq1b/htr2cl1/adra1d/calb1/cxcr3.2/ccr9a/si:dkey-163m14.6/ccr8.1/si:dkey-117a8.1	23
GO:0030036	BP	actin cytoskeleton organization	85/1711	369/10762	0.000173957	0.0090209	0.00775798	myh9b/limk1b/sorbs2a/rnd1b/naca/actn1/rnd3b/qki2/chchd10/ppp1r12a/pfn2l/dmtn/cfl2/cap1/setd3/rhobtb4/parvb/lcp1/msrb1a/cotl1/arpc1b/pdlim5b/gmfb/rhogc/mef2ca/rnd1a/ache/cmlc1/fhl3a/cnn2/myo1d/pdgfbb/marcksl1a/epb41l4a/ehd2b/arhgef1a/add3a/cdc42ep4b/cct5/washc3/lmod2a/bcar1/cxcr4a/arfip2a/amotl2b/fhod3a/dbn1/actn2b/lrrc39/si:dkeyp-23e4.3/myot/kank3/ppp2r3a/tmsb4x/pacsin2/stard13a/pfn1/rflnb/elmo1/…	85
GO:0042310	BP	vasoconstriction	7/1711	10/10762	0.00019511	0.00957048	0.00823063	ednraa/edn1/adra1d/trpm4a/ednrab/trpm4b.2/edn2	7
GO:0097756	BP	negative regulation of blood vessel diameter	7/1711	10/10762	0.00019511	0.00957048	0.00823063	ednraa/edn1/adra1d/trpm4a/ednrab/trpm4b.2/edn2	7
GO:0019725	BP	cellular homeostasis	64/1711	262/10762	0.000197585	0.00957048	0.00823063	slc40a1/slc39a13/aplnra/ryr2b/atp2a2b/dldh/pdia6/txndc5/ptger2a/itpr2/atp1b1a/pdia7/npc1/flnca/tmem178/atp6v0a1a/ncoa4/iscub/glrx/atp2a2a/fthl27/prdx3/aplnrb/edn1/atp6ap1b/ccr12a/txndc12/fbxo32/irf1b/cav2/prdx5/cxcr4a/ackr3b/ptger4a/f2r/atp2a3/pdia5/slc12a7a/gpr35.1/tfr1b/smdt1b/lpar1/txnrd3/selenok/ccnd1/p4hb/tcirg1b/atp1b3a/casq1b/htr2cl1/adra1d/calb1/cxcl12a/atp1a1a.3/cxcr3.2/si:dkey-194e6.1/c…	64
GO:0001525	BP	angiogenesis	62/1711	252/10762	0.000200039	0.00957048	0.00823063	aplnra/sdc2/rbpja/ptk2ab/mcamb/hif1aa/iars1/hlx1/plk2b/flt1/ldb2a/tal1/efnb2a/ism1/hspa12b/angpt1/igf2b/cds2/angptl4/aplnrb/pdgfbb/tmem33/rab11a/rack1/loxl2b/rbpjb/igfbp2a/apln/c1galt1b/hdac9b/gng2/cxcr4a/ackr3b/sox18/tinagl1/cemip2/amotl2b/dyrk1aa/hapln1b/ppp1cab/itgb1a/hspg2/esama/elmo1/rnf213a/lpar1/ntn1a/kdrl/robo4/calcrla/zap70/itga2b/anxa1a/dab2/prcp/loxl2a/myh9a/angptl2b/thbs2b/prokr1a/anx…	62
GO:0039019	BP	pronephric nephron development	11/1711	22/10762	0.000203387	0.00957048	0.00823063	rbpja/cd2ap/mafba/sec61a1/ift74/mdm2/rbpjb/bnc2/ponzr1/kirrel3l/mecom	11
GO:0048514	BP	blood vessel morphogenesis	72/1711	304/10762	0.000223813	0.0103402	0.00889256	aplnra/sdc2/rbpja/ptk2ab/mcamb/hif1aa/iars1/hlx1/med14/nkx2.5/plk2b/sema3aa/flt1/ldb2a/tal1/efnb2a/snx5/ism1/hspa12b/angpt1/mb/igf2b/cds2/angptl4/aplnrb/pdgfbb/tmem33/rab11a/rack1/loxl2b/rbpjb/igfbp2a/apln/c1galt1b/hdac9b/gng2/cxcr4a/msna/ackr3b/sox18/colec12/tinagl1/cemip2/amotl2b/dyrk1aa/hapln1b/ppp1cab/itgb1a/hspg2/esama/fbn2b/elmo1/rnf213a/lpar1/egfl7/ntn1a/kdrl/robo4/calcrla/zap70/itga2b/anx…	72
GO:0006875	BP	cellular metal ion homeostasis	41/1711	150/10762	0.000233795	0.0106085	0.00912329	slc40a1/slc39a13/aplnra/ryr2b/atp2a2b/ptger2a/itpr2/atp1b1a/tmem178/ncoa4/iscub/atp2a2a/fthl27/aplnrb/edn1/ccr12a/cav2/cxcr4a/ackr3b/ptger4a/f2r/atp2a3/gpr35.1/tfr1b/smdt1b/lpar1/selenok/atp1b3a/casq1b/htr2cl1/adra1d/calb1/atp1a1a.3/cxcr3.2/ccr9a/edn2/fthl28/si:dkey-163m14.6/ccr8.1/si:dkey-117a8.1/fthl29	41
GO:0055074	BP	calcium ion homeostasis	31/1711	104/10762	0.000253694	0.0112453	0.00967101	aplnra/ryr2b/atp2a2b/ptger2a/itpr2/tmem178/atp2a2a/aplnrb/edn1/ccr12a/cav2/fhl1b/cxcr4a/ackr3b/ptger4a/f2r/atp2a3/gpr35.1/smdt1b/lpar1/selenok/casq1b/htr2cl1/adra1d/calb1/cxcr3.2/ccr9a/edn2/si:dkey-163m14.6/ccr8.1/si:dkey-117a8.1	31
GO:0006935	BP	chemotaxis	59/1711	239/10762	0.000256682	0.0112453	0.00967101	slit2/robo3/sema3bl/myd88/ppp1r12a/arrb2b/mmp2/sema3aa/efnb2a/ddx3xa/ntn1b/rhogc/ccr12a/si:dkey-49n23.1/sema3ga/lgals3b/etv5b/rbpms2a/cxcr4a/ackr3b/pdgfra/lrrc15/wnt4/myot/rbpms2b/sema4c/ccdc141/efna3b/ntn1a/robo4/gpr183a/mmp25b/sema3b/plxnc1/anxa1a/pcdh17/hmgb1b/cxcl12a/rac2/epha3/cxcr3.2/ccr9a/nexn/col15a1b/lyn/ccl25b/cxcl20/ccl34a.4/cxcl11.5/ccl34b.8/ccl34b.1/ccl34a.3/ccr8.1/anxa1d/vaspa/fgf10…	59
GO:0060485	BP	mesenchyme development	41/1711	151/10762	0.000272601	0.0116106	0.00998509	rbpja/parp3/gpr22a/fbxl18/sema3bl/meox1/hand2/med14/sept6/rcc2/sema3aa/tal1/atp6v0a1a/disc1/edn1/atp6ap1b/pdgfbb/si:dkey-49n23.1/adarb1a/sema3ga/loxl2b/prickle1b/rbpjb/foxc1b/cxcr4a/cemip2/zeb2a/furina/bnc2/pdgfra/kbtbd8/aldh1l1/mych/sema4c/sema3b/mdkb/actc1a/loxl2a/nrg2a/rgs2/prkd2	41
GO:0001934	BP	positive regulation of protein phosphorylation	47/1711	180/10762	0.000274157	0.0116106	0.00998509	aplnra/ghrb/map2k1/arrb2b/map3k15/bmp2a/gadd45bb/bmp6/tgfb3/gadd45ba/hbegfb/igf2b/cds2/aplnrb/dennd2b/il11a/pdgfbb/inhbb/rack1/prrc1/cav2/ntf3/fgfr4/hbegfa/cd44b/dicp1.1/pik3r5/bmp16/gadd45ab/gpr183a/ror1/adra1d/hmgb1b/gdf3/tnfrsf14/cd4-1/ccl25b/ptprc/mrnip/ror2/dicp3.3/ccl34a.4/ccl34b.8/ccl34b.1/ccl34a.3/fgf10b/ccl39.1	47
GO:0042775	BP	mitochondrial ATP synthesis coupled electron transport	16/1711	41/10762	0.000300764	0.0121731	0.0104689	ndufs2/ndufv2/ndufaf1/cox4i1/ndufv1/ndufb6/sdhc/ndufa8/COX1/cox5b2/cox5ab/uqcr10/uqcrq/ND2/COX3/CYTB	16
GO:1904062	BP	regulation of cation transmembrane transport	16/1711	41/10762	0.000300764	0.0121731	0.0104689	aplnra/prnprs3/ednraa/rnf207b/aplnrb/tmem33/rrad/nedd4l/pm20d1.2/shank3b/fxyd1/kcng1/cacnb2a/hecw1b/casq1b/kcne4	16
GO:0030003	BP	cellular cation homeostasis	45/1711	171/10762	0.000303725	0.0121731	0.0104689	slc40a1/slc39a13/aplnra/ryr2b/atp2a2b/ptger2a/itpr2/atp1b1a/tmem178/atp6v0a1a/ncoa4/iscub/atp2a2a/fthl27/aplnrb/edn1/atp6ap1b/ccr12a/cav2/cxcr4a/ackr3b/ptger4a/f2r/atp2a3/gpr35.1/tfr1b/smdt1b/lpar1/selenok/tcirg1b/atp1b3a/casq1b/htr2cl1/adra1d/calb1/cxcl12a/atp1a1a.3/cxcr3.2/ccr9a/edn2/fthl28/si:dkey-163m14.6/ccr8.1/si:dkey-117a8.1/fthl29	45
GO:0003013	BP	circulatory system process	40/1711	147/10762	0.000306604	0.0121731	0.0104689	ptgs2a/hand2/dldh/ptgs2b/ednraa/rnf207b/vdac2/lims2/nkx2.5/parvb/flt1/atp2a2a/hbegfb/cmlc1/mfsd2ab/edn1/fbxo32/plvapb/kcnk1a/lrrc10/apex1/apln/crip1/foxc1b/ilk/lrrc39/junba/myot/rnf213a/tcap/myh11a/adra1d/scube2/prcp/enpep/trpm4a/ednrab/trpm4b.2/kcne4/edn2	40
GO:0035239	BP	tube morphogenesis	97/1711	439/10762	0.000311776	0.0121881	0.0104817	aplnra/tbx3a/sdc2/rbpja/gpr22a/ptk2ab/mcamb/hif1aa/iars1/skib/hand2/hlx1/med14/rnf207b/nkx2.5/apobec2a/plk2b/sema3aa/sparc/flt1/ldb2a/tal1/efnb2a/snx5/ism1/pkp2/atp2a2a/hspa12b/angpt1/mb/igf2b/cds2/angptl4/pard6gb/s1pr2/aplnrb/atp6ap1b/pdgfbb/sfrp5/tmem33/rab11a/rack1/loxl2b/lrrc10/apex1/rbpjb/igfbp2a/apln/crbn/c1galt1b/hdac9b/gng2/cxcr4a/msna/ackr3b/sox18/colec12/tinagl1/cemip2/amotl2b/furina/dy…	97
GO:0006874	BP	cellular calcium ion homeostasis	30/1711	101/10762	0.000338917	0.0129485	0.0111357	aplnra/ryr2b/atp2a2b/ptger2a/itpr2/tmem178/atp2a2a/aplnrb/edn1/ccr12a/cav2/cxcr4a/ackr3b/ptger4a/f2r/atp2a3/gpr35.1/smdt1b/lpar1/selenok/casq1b/htr2cl1/adra1d/calb1/cxcr3.2/ccr9a/edn2/si:dkey-163m14.6/ccr8.1/si:dkey-117a8.1	30
GO:0008283	BP	cell population proliferation	65/1711	272/10762	0.00034142	0.0129485	0.0111357	aplnra/tbx3a/ptk2ab/ppdpfa/ythdf2/hdac1/stat6/nkx2.5/tgfb3/btg2/ism1/tmem127/hbegfb/ndrg1a/igf2b/aplnrb/atp6ap1b/il11a/pdgfbb/irf1b/jun/loxl2b/cav2/igfbp2a/nr2f1a/crbn/klf9/btg3/fgfr4/cdk6/junba/hbegfa/stat1b/hspg2/mych/mustn1b/nupr1a/nupr1b/fbn2b/meis2a/igfbp1a/dlg1l/purbb/june/npr2/junbb/blk/zap70/itga2b/lgals9l1/anxa1a/il11ra/cxcl12a/gja1b/si:dkey-15j16.3/si:dkey-15j16.6/loxl2a/lyn/tmem119b/tn…	65
GO:0006873	BP	cellular ion homeostasis	45/1711	173/10762	0.000400917	0.0149813	0.012884	slc40a1/slc39a13/aplnra/ryr2b/atp2a2b/ptger2a/itpr2/atp1b1a/tmem178/atp6v0a1a/ncoa4/iscub/atp2a2a/fthl27/aplnrb/edn1/atp6ap1b/ccr12a/cav2/cxcr4a/ackr3b/ptger4a/f2r/atp2a3/gpr35.1/tfr1b/smdt1b/lpar1/selenok/tcirg1b/atp1b3a/casq1b/htr2cl1/adra1d/calb1/cxcl12a/atp1a1a.3/cxcr3.2/ccr9a/edn2/fthl28/si:dkey-163m14.6/ccr8.1/si:dkey-117a8.1/fthl29	45
GO:0007169	BP	transmembrane receptor protein tyrosine kinase signaling pathway	50/1711	198/10762	0.000419802	0.0154597	0.0132953	grb10a/ptk2ab/ghrb/churc1/stat6/pik3r2/flt1/efnb2a/igfbp5b/angpt1/hbegfb/hif1an/igf2b/pik3r3b/cds2/pdgfbb/tmem33/cav2/igfbp2a/foxc1b/lcp2a/bcar1/gng2/ntf3/cemip2/zeb2a/hspa8/fgfr4/pdgfra/hbegfa/igfbp6b/efna3b/igfbp1a/pik3r3a/errfi1a/kdrl/cnpy1/blk/sulf2b/ror1/zap70/epha3/blnk/lyn/ror2/gpc1b/pitpnc1a/fgf10b/si:ch73-173h19.3/si:ch73-40a2.1	50
GO:0019932	BP	second-messenger-mediated signaling	29/1711	98/10762	0.000452718	0.0164337	0.014133	aplnra/lrrk2/ptger2a/adcy2b/rcan2/adcy6b/calm2a/prkar2aa/s1pr2/aplnrb/ccr12a/s1pr5a/nfatc3b/inpp5l/cxcr4a/ackr3b/ptger4a/adcy5/lpar1/calcrla/adgrl4/casq1b/adra1d/cxcr3.2/ccr9a/pde9a/adgre5b.3/ccr8.1/adgre5b.2	29
GO:0051093	BP	negative regulation of developmental process	32/1711	112/10762	0.000470925	0.0164507	0.0141476	slit2/sema3bl/rgma/sema3aa/ism1/tmem178/socs3a/hif1an/lgmn/klf2b/id1/si:dkey-49n23.1/sema3ga/loxl2b/irf7/rbpms2a/igfbp2a/tmem88a/f2r/rbpms2b/sema4c/rflnb/ntn1a/spi1b/enpp1/sema3b/anxa1a/loxl2a/thbs2b/anxa1d/rgs2/thbs1a	32
GO:0042327	BP	positive regulation of phosphorylation	52/1711	209/10762	0.00047634	0.0164507	0.0141476	aplnra/ghrb/map2k1/arrb2b/map3k15/bmp2a/gadd45bb/bmp6/tgfb3/flt1/gadd45ba/hbegfb/igf2b/cds2/aplnrb/dennd2b/il11a/pdgfbb/inhbb/rack1/prrc1/cav2/ntf3/fgfr4/pdgfra/hbegfa/cd44b/dicp1.1/pik3r5/bmp16/gadd45ab/kdrl/gpr183a/ror1/adra1d/hmgb1b/gdf3/epha3/tnfrsf14/cd4-1/ccl25b/ptprc/mrnip/ror2/dicp3.3/ccl34a.4/ccl34b.8/ccl34b.1/ccl34a.3/fgf10b/ccl39.1/si:ch73-40a2.1	52
GO:0015672	BP	monovalent inorganic cation transport	40/1711	150/10762	0.000480239	0.0164507	0.0141476	atp6v1h/atp5pb/atp5l/ednraa/rnf207b/atp1b1a/atp5pf/atp5f1d/atp6v0a1a/aqp1a.1/tmem38a/atp6v0cb/atp6ap1b/atp5mf/atp6v1b2/kcnk1a/nedd4l/slc6a4a/kcng3/pm20d1.2/nkain4/COX1/cox5b2/slc12a7a/ndufs7/atp6v1ab/atp5f1e/fxyd1/kcng1/tcirg1b/si:ch211-247n2.1/hecw1b/atp1b3a/atp1a1a.3/kcnk18/ATP8/ATP6/ND5/kcne4/nnt2	40
GO:0019221	BP	cytokine-mediated signaling pathway	30/1711	103/10762	0.000490169	0.0164507	0.0141476	f3b/parp9/ghrb/ythdf2/stat6/socs1a/ifngr2/stat1b/il10rb/il13ra1/dicp1.1/adipor2/il6st/il11ra/cntfr/cxcl12a/il13ra2/cxcr3.2/cd4-1/ccl25b/cxcl20/ifnlr1/dicp3.3/ccl34a.4/cxcl11.5/ccl34b.8/ccl34b.1/ccl34a.3/ccl39.1/il6r	30
GO:0043410	BP	positive regulation of MAPK cascade	30/1711	103/10762	0.000490169	0.0164507	0.0141476	map2k1/arrb2b/map3k15/gadd45bb/gadd45ba/igf2b/cds2/dennd2b/il11a/pdgfbb/cav2/fgfr4/cd44b/dicp1.1/pik3r5/gadd45ab/gpr183a/ror1/adra1d/hmgb1b/cd4-1/ccl25b/ror2/dicp3.3/ccl34a.4/ccl34b.8/ccl34b.1/ccl34a.3/fgf10b/ccl39.1	30
GO:0040012	BP	regulation of locomotion	41/1711	155/10762	0.000492031	0.0164507	0.0141476	adam8a/sema3bl/churc1/arrb2b/rap2c/sema3aa/efnb2a/rhogc/cnn2/s1pr2/socs1a/pdgfbb/si:dkey-49n23.1/sema3ga/rbpms2a/adam8b/amotl2b/wnt4/aldh1l1/tmsb4x/rbpms2b/sema4c/rap2b/robo4/gpr183a/sema3b/plxnc1/zap70/anxa5b/anxa1a/thy1/cxcl12a/prcp/rac2/col15a1b/lyn/tnfrsf14/ccl25b/anxa1d/fgf10b/tmsb1	41
GO:0045333	BP	cellular respiration	26/1711	85/10762	0.000500473	0.0164928	0.0141838	ndufs2/ndufv2/slc25a55b/slc25a55a/ndufaf1/cox4i1/ndufv1/ndufb6/sdhc/ndufa8/COX1/cox5b2/sfxn4/si:dkey-190g6.2/ndufs7/fh/cox5ab/cs/uqcr10/uqcrq/ND1/ND2/COX2/COX3/ND5/CYTB	26
GO:0007204	BP	positive regulation of cytosolic calcium ion concentration	20/1711	59/10762	0.000506273	0.0164928	0.0141838	aplnra/ryr2b/ptger2a/itpr2/aplnrb/ccr12a/cxcr4a/ackr3b/ptger4a/f2r/gpr35.1/lpar1/casq1b/htr2cl1/adra1d/cxcr3.2/ccr9a/si:dkey-163m14.6/ccr8.1/si:dkey-117a8.1	20
GO:0120035	BP	regulation of plasma membrane bounded cell projection organization	40/1711	151/10762	0.000555064	0.0178534	0.0153539	vdac3/slit2/lrrk2/sema3bl/kif15/rgma/rab5aa/sema3aa/disc1/ntn1b/socs3a/metrn/pard6gb/atp6ap1b/snap29/si:dkey-49n23.1/sema3ga/cdc42ep4b/rbpms2a/kctd12.2/nedd4l/shank3b/dbn1/wnt4/tiam1a/rbpms2b/sema4c/arf6a/mcm2/il6st/ntn1a/hecw1b/gpm6ab/sema3b/ror1/plxnc1/cntfr/cxcl12a/col15a1b/ror2	40
GO:0051270	BP	regulation of cellular component movement	41/1711	156/10762	0.000567039	0.0180106	0.0154891	adam8a/sema3bl/churc1/arrb2b/rnf207b/rap2c/sema3aa/rhogc/cnn2/s1pr2/socs1a/pdgfbb/si:dkey-49n23.1/sema3ga/rbpms2a/adam8b/amotl2b/wnt4/aldh1l1/tmsb4x/rbpms2b/sema4c/rap2b/robo4/gpr183a/sema3b/plxnc1/zap70/anxa5b/anxa1a/thy1/cxcl12a/prcp/rac2/col15a1b/lyn/tnfrsf14/ccl25b/anxa1d/fgf10b/tmsb1	41
GO:0010562	BP	positive regulation of phosphorus metabolic process	53/1711	216/10762	0.000602412	0.0186674	0.016054	aplnra/ghrb/map2k1/arrb2b/map3k15/bmp2a/gadd45bb/bmp6/tgfb3/flt1/gadd45ba/hbegfb/igf2b/cds2/aplnrb/dennd2b/il11a/pdgfbb/inhbb/rack1/prrc1/cav2/ntf3/fgfr4/ppp1r15a/pdgfra/hbegfa/cd44b/dicp1.1/pik3r5/bmp16/gadd45ab/kdrl/gpr183a/ror1/adra1d/hmgb1b/gdf3/epha3/tnfrsf14/cd4-1/ccl25b/ptprc/mrnip/ror2/dicp3.3/ccl34a.4/ccl34b.8/ccl34b.1/ccl34a.3/fgf10b/ccl39.1/si:ch73-40a2.1	53
GO:0045937	BP	positive regulation of phosphate metabolic process	53/1711	216/10762	0.000602412	0.0186674	0.016054	aplnra/ghrb/map2k1/arrb2b/map3k15/bmp2a/gadd45bb/bmp6/tgfb3/flt1/gadd45ba/hbegfb/igf2b/cds2/aplnrb/dennd2b/il11a/pdgfbb/inhbb/rack1/prrc1/cav2/ntf3/fgfr4/ppp1r15a/pdgfra/hbegfa/cd44b/dicp1.1/pik3r5/bmp16/gadd45ab/kdrl/gpr183a/ror1/adra1d/hmgb1b/gdf3/epha3/tnfrsf14/cd4-1/ccl25b/ptprc/mrnip/ror2/dicp3.3/ccl34a.4/ccl34b.8/ccl34b.1/ccl34a.3/fgf10b/ccl39.1/si:ch73-40a2.1	53
GO:0043009	BP	chordate embryonic development	79/1711	351/10762	0.000616498	0.0186881	0.0160718	myh9b/rbpja/parp3/ptk2ab/prdm5/fn1b/hand2/rap1b/med14/ppp1r12a/churc1/rplp2l/gata1a/gadd45bb/rps4x/hdac1/cap1/npc1/nkx2.5/tbx2a/rpl35/sparc/sec23b/mcm5/vcp/efnb2a/disc1/cdc42se1/ttpa/gadd45ba/igf2b/pard6gb/s1pr2/rps14/edn1/tbx18/egr1/adarb1a/rps7/ccn2a/prrc1/rbpjb/smtnl/cxcr4a/celsr1b/tinagl1/zeb2a/furina/celsr1a/pdgfra/kbtbd8/rps15/wnt4/aldh1l1/cyp26b1/nat8/ponzr1/meis2a/exosc3/eef2b/rnf170/ntn1…	79
GO:0031099	BP	regeneration	34/1711	123/10762	0.000617789	0.0186881	0.0160718	vdac3/mcamb/rgma/col1a1a/sdcbp2/mta2/vdac2/hdac1/apobec2a/socs3a/rbbp4/igf2b/pdgfbb/lgmn/ccn2a/notch2/lrrc10/prdx5/fhl1b/hspa8/wnt4/hbegfa/adamts9/mustn1b/igfbp1a/pepd/uhrf1/il6st/junbb/anxa1a/cntfr/cxcl12a/gja1b/anxa1d	34
GO:0022604	BP	regulation of cell morphogenesis	39/1711	147/10762	0.000626156	0.0187184	0.0160978	myh9b/rnd1b/slit2/lrrk2/rnd3b/sema3bl/ppp1r12a/kif15/lims2/rhobtb4/sema3aa/ntn1b/cdc42se1/rhogc/metrn/rnd1a/pard6gb/si:dkey-49n23.1/sema3ga/cdc42ep4b/rbpms2a/kctd12.2/nedd4l/amotl2b/dbn1/wnt4/tiam1a/rbpms2b/sema4c/ntn1a/hecw1b/sema3b/plxnc1/anxa1a/palm1a/cxcl12a/rac2/col15a1b/anxa1d	39
GO:0031344	BP	regulation of cell projection organization	40/1711	152/10762	0.000640057	0.0189115	0.0162639	vdac3/slit2/lrrk2/sema3bl/kif15/rgma/rab5aa/sema3aa/disc1/ntn1b/socs3a/metrn/pard6gb/atp6ap1b/snap29/si:dkey-49n23.1/sema3ga/cdc42ep4b/rbpms2a/kctd12.2/nedd4l/shank3b/dbn1/wnt4/tiam1a/rbpms2b/sema4c/arf6a/mcm2/il6st/ntn1a/hecw1b/gpm6ab/sema3b/ror1/plxnc1/cntfr/cxcl12a/col15a1b/ror2	40
GO:0009792	BP	embryo development ending in birth or egg hatching	79/1711	352/10762	0.000674191	0.019691	0.0169343	myh9b/rbpja/parp3/ptk2ab/prdm5/fn1b/hand2/rap1b/med14/ppp1r12a/churc1/rplp2l/gata1a/gadd45bb/rps4x/hdac1/cap1/npc1/nkx2.5/tbx2a/rpl35/sparc/sec23b/mcm5/vcp/efnb2a/disc1/cdc42se1/ttpa/gadd45ba/igf2b/pard6gb/s1pr2/rps14/edn1/tbx18/egr1/adarb1a/rps7/ccn2a/prrc1/rbpjb/smtnl/cxcr4a/celsr1b/tinagl1/zeb2a/furina/celsr1a/pdgfra/kbtbd8/rps15/wnt4/aldh1l1/cyp26b1/nat8/ponzr1/meis2a/exosc3/eef2b/rnf170/ntn1…	79
GO:0001946	BP	lymphangiogenesis	13/1711	32/10762	0.00069885	0.0199421	0.0171503	mcamb/mafba/pkd1a/notch2/cxcr4a/sox18/elmo1/lpar1/zap70/cxcl12a/stab2/lyve1a/vcam1a	13
GO:0036303	BP	lymph vessel morphogenesis	13/1711	32/10762	0.00069885	0.0199421	0.0171503	mcamb/mafba/pkd1a/notch2/cxcr4a/sox18/elmo1/lpar1/zap70/cxcl12a/stab2/lyve1a/vcam1a	13
GO:0008015	BP	blood circulation	38/1711	143/10762	0.000706334	0.0199421	0.0171503	ptgs2a/hand2/dldh/ptgs2b/ednraa/rnf207b/vdac2/lims2/nkx2.5/parvb/flt1/atp2a2a/hbegfb/cmlc1/edn1/fbxo32/plvapb/lrrc10/apex1/apln/crip1/foxc1b/ilk/lrrc39/junba/myot/rnf213a/tcap/myh11a/adra1d/scube2/prcp/enpep/trpm4a/ednrab/trpm4b.2/kcne4/edn2	38
GO:0001568	BP	blood vessel development	76/1711	337/10762	0.000730072	0.0203859	0.0175319	aplnra/sdc2/rbpja/ptk2ab/mcamb/hif1aa/iars1/hlx1/med14/nkx2.5/plk2b/sema3aa/flt1/ldb2a/tal1/efnb2a/snx5/ism1/hspa12b/angpt1/mb/igf2b/cds2/angptl4/aplnrb/pdgfbb/tmem33/rab11a/rack1/loxl2b/rbpjb/igfbp2a/apln/foxc1b/c1galt1b/hsp70l/hdac9b/gng2/ilk/cxcr4a/msna/ackr3b/sox18/colec12/tinagl1/cemip2/amotl2b/dyrk1aa/hapln1b/ppp1cab/itgb1a/hspg2/esama/fbn2b/elmo1/rnf213a/lpar1/egfl7/ntn1a/kdrl/robo4/calcrl…	76
GO:0072503	BP	cellular divalent inorganic cation homeostasis	31/1711	110/10762	0.000739922	0.0204363	0.0175753	slc39a13/aplnra/ryr2b/atp2a2b/ptger2a/itpr2/tmem178/atp2a2a/aplnrb/edn1/ccr12a/cav2/cxcr4a/ackr3b/ptger4a/f2r/atp2a3/gpr35.1/smdt1b/lpar1/selenok/casq1b/htr2cl1/adra1d/calb1/cxcr3.2/ccr9a/edn2/si:dkey-163m14.6/ccr8.1/si:dkey-117a8.1	31
GO:0007229	BP	integrin-mediated signaling pathway	15/1711	40/10762	0.000758425	0.0207221	0.017821	adam8a/itgb5/lims2/itgb2/ilk/itgb1a/itga1/mibp2/si:dkey-32n7.4/itga2b/itgb7/itgae.2/itga6b/zmp:0000001082/cib2	15
GO:0061061	BP	muscle structure development	60/1711	254/10762	0.000774613	0.0208222	0.0179071	pip4k2aa/dnajb6a/naca/meox1/hand2/qki2/chchd10/arrb2b/plod2/nkx2.5/apobec2a/pdlim5b/mef2ca/ache/cmlc1/igf2b/fbxo32/klf2b/fosl2/cct5/lrrc10/lmod2a/rbpms2a/nr2f1a/akap12b/fhl1b/tmem88a/ilk/cxcr4a/jam2a/cdon/cemip2/pleca/fhod3a/flot2b/actn2b/lrrc39/myh7ba/myot/hspg2/ppp2r3a/rbpms2b/sema4c/col6a4a/ldb3b/mibp2/postnb/kirrel3l/lamb2/tcap/dab2/cxcl12a/scube2/spega/nexn/pdlim2/nrg2a/myh7/gfra3/pxna	60
GO:0072507	BP	divalent inorganic cation homeostasis	32/1711	115/10762	0.000778477	0.0208222	0.0179071	slc39a13/aplnra/ryr2b/atp2a2b/ptger2a/itpr2/tmem178/atp2a2a/aplnrb/edn1/ccr12a/cav2/fhl1b/cxcr4a/ackr3b/ptger4a/f2r/atp2a3/gpr35.1/smdt1b/lpar1/selenok/casq1b/htr2cl1/adra1d/calb1/cxcr3.2/ccr9a/edn2/si:dkey-163m14.6/ccr8.1/si:dkey-117a8.1	32
GO:0006119	BP	oxidative phosphorylation	20/1711	61/10762	0.000821747	0.0217506	0.0187056	ndufs2/ndufv2/ndufaf1/cox4i1/ndufv1/ndufb6/atp5mf/sdhc/ndufa8/COX1/cox5b2/cox5ab/uqcr10/uqcrq/cox7a2l/ND2/COX2/COX3/ND5/CYTB	20
GO:0002040	BP	sprouting angiogenesis	28/1711	97/10762	0.000869288	0.0227718	0.0195837	aplnra/sdc2/rbpja/iars1/hlx1/plk2b/flt1/ldb2a/efnb2a/hspa12b/igf2b/aplnrb/tmem33/loxl2b/rbpjb/gng2/cxcr4a/tinagl1/cemip2/hapln1b/itgb1a/esama/rnf213a/kdrl/zap70/anxa1a/loxl2a/anxa1d	28
GO:0055082	BP	cellular chemical homeostasis	46/1711	184/10762	0.000881141	0.0228467	0.0196482	slc40a1/slc39a13/aplnra/ryr2b/atp2a2b/ptger2a/itpr2/atp1b1a/tmem178/atp6v0a1a/ncoa4/iscub/atp2a2a/fthl27/aplnrb/edn1/atp6ap1b/ccr12a/cav2/cxcr4a/ackr3b/ptger4a/f2r/atp2a3/gpr35.1/tfr1b/smdt1b/lpar1/selenok/tcirg1b/atp1b3a/casq1b/htr2cl1/adra1d/calb1/cxcl12a/atp1a1a.3/cxcr3.2/si:dkey-194e6.1/ccr9a/edn2/fthl28/si:dkey-163m14.6/ccr8.1/si:dkey-117a8.1/fthl29	46
GO:0051241	BP	negative regulation of multicellular organismal process	33/1711	121/10762	0.000951442	0.0244204	0.0210015	slit2/sema3bl/rgma/sema3aa/ism1/tmem178/socs3a/hif1an/lgmn/klf2b/id1/si:dkey-49n23.1/sema3ga/loxl2b/irf7/igfbp2a/tmem88a/f2r/pros1/sema4c/rflnb/ntn1a/spi1b/sema3b/anxa5b/lgals9l1/anxa1a/loxl2a/thbs2b/apoc1/anxa1d/rgs2/thbs1a	33
GO:0042330	BP	taxis	59/1711	251/10762	0.000970039	0.0245252	0.0210917	slit2/robo3/sema3bl/myd88/ppp1r12a/arrb2b/mmp2/sema3aa/efnb2a/ddx3xa/ntn1b/rhogc/ccr12a/si:dkey-49n23.1/sema3ga/lgals3b/etv5b/rbpms2a/cxcr4a/ackr3b/pdgfra/lrrc15/wnt4/myot/rbpms2b/sema4c/ccdc141/efna3b/ntn1a/robo4/gpr183a/mmp25b/sema3b/plxnc1/anxa1a/pcdh17/hmgb1b/cxcl12a/rac2/epha3/cxcr3.2/ccr9a/nexn/col15a1b/lyn/ccl25b/cxcl20/ccl34a.4/cxcl11.5/ccl34b.8/ccl34b.1/ccl34a.3/ccr8.1/anxa1d/vaspa/fgf10…	59
GO:0071345	BP	cellular response to cytokine stimulus	30/1711	107/10762	0.000979373	0.0245252	0.0210917	f3b/parp9/ghrb/ythdf2/stat6/socs1a/ifngr2/stat1b/il10rb/il13ra1/dicp1.1/adipor2/il6st/il11ra/cntfr/cxcl12a/il13ra2/cxcr3.2/cd4-1/ccl25b/cxcl20/ifnlr1/dicp3.3/ccl34a.4/cxcl11.5/ccl34b.8/ccl34b.1/ccl34a.3/ccl39.1/il6r	30
GO:0042127	BP	regulation of cell population proliferation	49/1711	200/10762	0.000984484	0.0245252	0.0210917	aplnra/tbx3a/ptk2ab/hdac1/stat6/tgfb3/btg2/tmem127/hbegfb/ndrg1a/igf2b/aplnrb/atp6ap1b/il11a/pdgfbb/irf1b/jun/cav2/igfbp2a/btg3/fgfr4/cdk6/junba/hbegfa/stat1b/mych/nupr1a/nupr1b/fbn2b/meis2a/igfbp1a/june/junbb/blk/zap70/lgals9l1/anxa1a/il11ra/cxcl12a/si:dkey-15j16.3/si:dkey-15j16.6/lyn/tmem119b/tnfrsf14/cd28l/ccl25b/nes/anxa1d/fgf10b	49
GO:0090066	BP	regulation of anatomical structure size	42/1711	166/10762	0.00112201	0.0275453	0.023689	slit2/sema3bl/ednraa/kif15/pfn2l/sema3aa/ntn1b/cotl1/arpc1b/gmfb/pard6gb/edn1/add3a/si:dkey-49n23.1/hspb1/sema3ga/cdc42ep4b/lmod2a/arfip2a/dbn1/wnt4/slc12a7a/kank3/tmsb4x/sema4c/pfn1/svild/ntn1a/sema3b/adra1d/cxcl12a/scinlb/trpm4a/ednrab/trpm4b.2/arfip2b/edn2/piezo1/capgb/vaspa/scinla/tmsb1	42
GO:0007369	BP	gastrulation	44/1711	176/10762	0.0011274	0.0275453	0.023689	aplnra/sdc2/mylipa/rap1b/prmt1/churc1/sdcbp2/lbr/ptprea/npc1/tal1/ptges/ptpreb/disc1/ift74/mapk1/s1pr2/aplnrb/pigp/klf2b/rack1/bbs2/apln/mylipb/cxcr4a/celsr1b/ptger4a/zeb2a/celsr1a/wnt4/aldh1l1/pfn1/lpar1/dusp1/mcc/zbtb4/wnt11/ltb4r/cxcl12a/gdf3/epha3/ror2/cthrc1a/apoc1	44
GO:0048584	BP	positive regulation of response to stimulus	89/1711	412/10762	0.00115021	0.027835	0.0239381	parp9/ghrb/map2k1/myd88/arrb2b/map3k15/bmp2a/gadd45bb/arhgef3/lims2/bmp6/tgfb3/si:dkey-172h23.2/gadd45ba/hbegfb/net1/slc38a9/igf2b/cds2/dennd2b/il11a/pdgfbb/sfrp5/cfd/inhbb/csnk1e/ube2nb/cav2/spred2a/bambia/akap12b/c7b/f2r/cemip2/shank3b/fgfr4/si:dkey-222p3.1/gpr35.1/hbegfa/ppp4cb/il10rb/akap13/cd44b/dicp1.1/zgc:174863/pik3r5/gpc5a/bmp16/gadd45ab/il6st/zgc:153911/lypd6/blk/robo4/gpr183a/sulf2b/ro…	89
GO:0034097	BP	response to cytokine	32/1711	118/10762	0.00124971	0.0299577	0.0257637	f3b/parp9/ghrb/ythdf2/stat6/socs1a/ifngr2/stat1b/il10rb/il13ra1/dicp1.1/adipor2/il6st/anxa1a/il11ra/cntfr/cxcl12a/il13ra2/cxcr3.2/cd4-1/ccl25b/cxcl20/ifnlr1/dicp3.3/ccl34a.4/cxcl11.5/ccl34b.8/ccl34b.1/ccl34a.3/anxa1d/ccl39.1/il6r	32
GO:0015980	BP	energy derivation by oxidation of organic compounds	29/1711	104/10762	0.00129554	0.030766	0.0264588	ugp2a/ndufs2/ndufv2/slc25a55b/slc25a55a/ndufaf1/cox4i1/ndufv1/ndufb6/sdhc/ndufa8/COX1/cox5b2/sfxn4/si:dkey-190g6.2/ndufs7/fh/ppp1r3da/cox5ab/cs/uqcr10/uqcrq/ND1/ND2/COX2/COX3/ND5/CYTB/agla	29
GO:0048738	BP	cardiac muscle tissue development	22/1711	72/10762	0.00133565	0.0314249	0.0270255	aplnra/hand2/gata1a/nkx2.5/mef2ca/cmlc1/aplnrb/fbxo32/klf2b/lrrc10/nr2f1a/tmem88a/ilk/cemip2/fhod3a/lrrc39/npr2/tcap/dab2/nexn/nrg2a/myh7	22
GO:0098771	BP	inorganic ion homeostasis	49/1711	204/10762	0.00155112	0.0361596	0.0310973	slc40a1/slc39a13/aplnra/ryr2b/atp2a2b/ptger2a/itpr2/atp1b1a/tmem178/atp6v0a1a/ncoa4/iscub/atp2a2a/fthl27/aplnrb/edn1/atp6ap1b/ccr12a/cav2/fhl1b/cxcr4a/ackr3b/ptger4a/f2r/atp2a3/slc12a7a/gpr35.1/tfr1b/smdt1b/lpar1/selenok/tcirg1b/enpp1/calcrla/atp1b3a/casq1b/htr2cl1/adra1d/calb1/cxcl12a/atp1a1a.3/cxcr3.2/ccr9a/edn2/fthl28/si:dkey-163m14.6/ccr8.1/si:dkey-117a8.1/fthl29	49
GO:1902533	BP	positive regulation of intracellular signal transduction	44/1711	179/10762	0.00162058	0.0374354	0.0321945	map2k1/myd88/arrb2b/map3k15/gadd45bb/arhgef3/si:dkey-172h23.2/gadd45ba/net1/slc38a9/igf2b/cds2/dennd2b/il11a/pdgfbb/ube2nb/cav2/spred2a/akap12b/f2r/fgfr4/gpr35.1/akap13/cd44b/dicp1.1/pik3r5/gadd45ab/robo4/gpr183a/ror1/prkcbb/adra1d/hmgb1b/cd4-1/ccl25b/ror2/dicp3.3/si:dkey-163m14.6/ccl34a.4/ccl34b.8/ccl34b.1/ccl34a.3/fgf10b/ccl39.1	44
GO:0006954	BP	inflammatory response	31/1711	115/10762	0.00163996	0.0375418	0.032286	adam8a/ptgs2a/myd88/ptgs2b/ptger2a/mpx/tlr4ba/pla2g4aa/tusc2b/adam8b/ptger4a/atp5if1a/cd44b/si:ch211-66k16.27/uhrf1/anxa1a/cxcl12a/caspb/ccl25b/cxcl20/ccl34a.4/cxcl11.5/ccl34b.8/tnfaip6/ccl34b.1/ccl34a.3/si:dkey-117a8.1/anxa1d/ccl39.1/cxcl8b.1/thbs1a	31
GO:0010769	BP	regulation of cell morphogenesis involved in differentiation	25/1711	87/10762	0.00172097	0.0390444	0.0335782	slit2/lrrk2/sema3bl/kif15/lims2/sema3aa/ntn1b/metrn/pard6gb/si:dkey-49n23.1/sema3ga/rbpms2a/kctd12.2/nedd4l/dbn1/wnt4/tiam1a/rbpms2b/sema4c/ntn1a/hecw1b/sema3b/plxnc1/cxcl12a/col15a1b	25
GO:0030334	BP	regulation of cell migration	35/1711	135/10762	0.00178903	0.0399435	0.0343515	adam8a/sema3bl/churc1/arrb2b/rap2c/sema3aa/rhogc/cnn2/s1pr2/socs1a/pdgfbb/si:dkey-49n23.1/sema3ga/adam8b/amotl2b/aldh1l1/tmsb4x/sema4c/rap2b/robo4/gpr183a/sema3b/plxnc1/zap70/anxa1a/thy1/cxcl12a/prcp/rac2/lyn/tnfrsf14/ccl25b/anxa1d/fgf10b/tmsb1	35
GO:0030168	BP	platelet activation	7/1711	13/10762	0.00179204	0.0399435	0.0343515	fn1b/bambia/esama/f8/p2ry1/blk/lrrc32	7
GO:0007015	BP	actin filament organization	52/1711	221/10762	0.00183939	0.0406426	0.0349527	myh9b/limk1b/sorbs2a/rnd1b/actn1/rnd3b/ppp1r12a/pfn2l/dmtn/cfl2/cap1/rhobtb4/lcp1/msrb1a/cotl1/arpc1b/gmfb/rhogc/rnd1a/myo1d/pdgfbb/marcksl1a/arhgef1a/add3a/cdc42ep4b/cct5/washc3/lmod2a/bcar1/arfip2a/fhod3a/dbn1/kank3/tmsb4x/pfn1/rflnb/elmo1/svild/dlg1l/limch1b/tcap/tpm4b/rac2/coro1a/scinlb/arfip2b/gas7a/myo1f/capgb/vaspa/scinla/tmsb1	52
GO:0001776	BP	leukocyte homeostasis	6/1711	10/10762	0.0018828	0.0412431	0.0354691	sod2/nr4a3/gpr183a/anxa1a/rac2/anxa1d	6
GO:0010647	BP	positive regulation of cell communication	71/1711	322/10762	0.00201274	0.0437125	0.0375928	parp9/ghrb/map2k1/myd88/arrb2b/rnf207b/map3k15/bmp2a/gadd45bb/arhgef3/lims2/bmp6/tgfb3/si:dkey-172h23.2/gadd45ba/hbegfb/net1/slc38a9/igf2b/cds2/dennd2b/il11a/pdgfbb/sfrp5/inhbb/csnk1e/ube2nb/cav2/spred2a/bambia/akap12b/f2r/cemip2/shank3b/fgfr4/gpr35.1/hbegfa/ppp4cb/akap13/cd44b/dicp1.1/pik3r5/gpc5a/bmp16/gadd45ab/lypd6/robo4/gpr183a/sulf2b/ror1/xiap/prkcbb/adra1d/hmgb1b/calb1/sfrp1a/gdf3/si:dkey-…	71
GO:0031401	BP	positive regulation of protein modification process	52/1711	222/10762	0.00203983	0.0437355	0.0376126	aplnra/ghrb/map2k1/arrb2b/map3k15/bmp2a/gadd45bb/bmp6/tgfb3/gadd45ba/hbegfb/igf2b/cds2/aplnrb/dennd2b/il11a/pdgfbb/inhbb/rack1/prrc1/birc2/ube2nb/cav2/ntf3/fgfr4/ppp1r15a/hbegfa/cd44b/dicp1.1/dcun1d4/pik3r5/bmp16/gadd45ab/gpr183a/ror1/xiap/adra1d/hmgb1b/gdf3/tnfrsf14/cd4-1/ccl25b/ptprc/mrnip/ror2/dicp3.3/ccl34a.4/ccl34b.8/ccl34b.1/ccl34a.3/fgf10b/ccl39.1	52
GO:0060326	BP	cell chemotaxis	25/1711	88/10762	0.00204822	0.0437355	0.0376126	myd88/ddx3xa/ccr12a/lgals3b/cxcr4a/ackr3b/gpr183a/anxa1a/hmgb1b/cxcl12a/rac2/cxcr3.2/ccr9a/lyn/ccl25b/cxcl20/ccl34a.4/cxcl11.5/ccl34b.8/ccl34b.1/ccl34a.3/ccr8.1/anxa1d/ccl39.1/cxcl8b.1	25
GO:0002262	BP	myeloid cell homeostasis	29/1711	107/10762	0.00208506	0.0441511	0.03797	slc40a1/gata1a/rpl27/rpl35/sparc/sec23b/tal1/ism1/alas1/ncoa4/rplp1/tspo/rps14/alas2/sod2/casp3b/epoa/nr4a3/hdac9b/abcc5/atp5if1a/klf9/sfxn4/spi1b/anxa1a/rac2/smim1/piezo1/anxa1d	29
GO:0023056	BP	positive regulation of signaling	71/1711	323/10762	0.002189	0.0459689	0.0395333	parp9/ghrb/map2k1/myd88/arrb2b/rnf207b/map3k15/bmp2a/gadd45bb/arhgef3/lims2/bmp6/tgfb3/si:dkey-172h23.2/gadd45ba/hbegfb/net1/slc38a9/igf2b/cds2/dennd2b/il11a/pdgfbb/sfrp5/inhbb/csnk1e/ube2nb/cav2/spred2a/bambia/akap12b/f2r/cemip2/shank3b/fgfr4/gpr35.1/hbegfa/ppp4cb/akap13/cd44b/dicp1.1/pik3r5/gpc5a/bmp16/gadd45ab/lypd6/robo4/gpr183a/sulf2b/ror1/xiap/prkcbb/adra1d/hmgb1b/calb1/sfrp1a/gdf3/si:dkey-…	71
GO:0050776	BP	regulation of immune response	27/1711	98/10762	0.0022625	0.0471231	0.0405259	parp9/myd88/ythdf2/socs1a/cfd/irf1b/ube2nb/c7b/si:dkey-222p3.1/il10rb/zgc:174863/zgc:153911/blk/illr3/prkcbb/susd4/anxa1a/hmgb1b/hmgb3a/trpm4a/trpm4b.2/tnfrsf14/cd28l/zgc:173915/cfbl/si:dkey-117a8.1/anxa1d	27
GO:0070098	BP	chemokine-mediated signaling pathway	10/1711	24/10762	0.00230165	0.0475488	0.040892	cxcl12a/cxcr3.2/ccl25b/cxcl20/ccl34a.4/cxcl11.5/ccl34b.8/ccl34b.1/ccl34a.3/ccl39.1	10
GO:2000145	BP	regulation of cell motility	36/1711	142/10762	0.00235609	0.0482808	0.0415215	adam8a/sema3bl/churc1/arrb2b/rap2c/sema3aa/rhogc/cnn2/s1pr2/socs1a/pdgfbb/si:dkey-49n23.1/sema3ga/adam8b/amotl2b/aldh1l1/tmsb4x/sema4c/rap2b/robo4/gpr183a/sema3b/plxnc1/zap70/anxa5b/anxa1a/thy1/cxcl12a/prcp/rac2/lyn/tnfrsf14/ccl25b/anxa1d/fgf10b/tmsb1	36
GO:0010959	BP	regulation of metal ion transport	14/1711	40/10762	0.00242665	0.049088	0.0422157	aplnra/rnf207b/aplnrb/tmem33/lgals3b/rrad/nedd4l/nkain4/fxyd1/kcng1/cacnb2a/hecw1b/casq1b/kcne4	14
GO:0048598	BP	embryonic morphogenesis	97/1711	466/10762	0.00243411	0.049088	0.0422157	myh9b/aplnra/tbx3a/sdc2/gpr22a/ptk2ab/prdm5/skib/hand2/mylipa/rap1b/med14/prmt1/ppp1r12a/churc1/rnf207b/sdcbp2/lbr/ythdf2/ptprea/npc1/nkx2.5/znf503/apobec2a/sparc/sec23b/tal1/ptges/efnb2a/ptpreb/disc1/pkp2/ift74/cdc42se1/mapk1/atp2a2a/pard6gb/s1pr2/aplnrb/edn1/tbx18/atp6ap1b/egr1/pigp/sfrp5/klf2b/gsdmeb/adarb1a/rack1/bbs2/si:dkeyp-118h3.6/lrrc10/apex1/apln/crbn/mylipb/foxc1b/cxcr4a/celsr1b/ptger4…	97
GO:0006805	BP	xenobiotic metabolic process	11/1711	28/10762	0.00246263	0.049272	0.042374	cyp2v1/sult1st1/cyp2p6/cyp1b1/zgc:153372/cyp2ad2/as3mt/cyp2p10/cyp2j20/cyp2aa4/cyp2aa2	11
GO:0035023	BP	regulation of Rho protein signal transduction	13/1711	36/10762	0.00249969	0.0496228	0.0426757	arhgef18a/arhgef3/cdc42se1/si:dkey-172h23.2/net1/arhgef1a/akap12b/f2r/gpr35.1/si:dkeyp-23e4.3/stard13a/akap13/si:dkey-163m14.6	13
GO:2000045	BP	regulation of G1/S transition of mitotic cell cycle	8/1711	17/10762	0.00252944	0.0498242	0.0428488	pla2g4ab/pla2g4aa/plk3/ccnd2a/fbxo31/ccnd1/anxa1a/anxa1d	8
GO:0019935	BP	cyclic-nucleotide-mediated signaling	17/1711	53/10762	0.00257222	0.0499111	0.0429236	aplnra/ptger2a/adcy2b/adcy6b/prkar2aa/s1pr2/aplnrb/s1pr5a/ptger4a/adcy5/lpar1/calcrla/adgrl4/adra1d/pde9a/adgre5b.3/adgre5b.2	17
GO:0006952	BP	defense response	59/1711	261/10762	0.00257314	0.0499111	0.0429236	adam8a/hsp90b1/ptgs2a/ptk2ab/parp9/myd88/ptgs2b/ptger2a/ythdf2/stat6/mpx/tlr4ba/pla2g4aa/tusc2b/msrb1a/socs1a/cfd/sod2/irf1b/sept7b/mpeg1.1/cybb/adam8b/ptger4a/ecsit/atp5if1a/h2ax1/stat1b/cd44b/si:ch211-66k16.27/uhrf1/blk/zap70/illr3/susd4/anxa1a/hmgb1b/cxcl12a/rac2/cxcr3.2/caspb/hmgb3a/lyn/tnfrsf14/ccl25b/cxcl20/zgc:173915/ptpn6/ccl34a.4/cxcl11.5/ccl34b.8/tnfaip6/ccl34b.1/ccl34a.3/si:dkey-117a8.…	59
GO:0055065	BP	metal ion homeostasis	43/1711	178/10762	0.00259368	0.0499283	0.0429384	slc40a1/slc39a13/aplnra/ryr2b/atp2a2b/ptger2a/itpr2/atp1b1a/tmem178/ncoa4/iscub/atp2a2a/fthl27/aplnrb/edn1/ccr12a/cav2/fhl1b/cxcr4a/ackr3b/ptger4a/f2r/atp2a3/slc12a7a/gpr35.1/tfr1b/smdt1b/lpar1/selenok/atp1b3a/casq1b/htr2cl1/adra1d/calb1/atp1a1a.3/cxcr3.2/ccr9a/edn2/fthl28/si:dkey-163m14.6/ccr8.1/si:dkey-117a8.1/fthl29	43
GO:0005615	CC	extracellular space	130/1764	355/10806	3.59e-21	1.46e-18	1.26e-18	serpina10a/fn1b/sema3bl/scara3/col1a1a/bmp2a/ctss2.2/psap/bmp6/sema3aa/sparc/tgfb3/mpx/fgl2a/col1a2/igfbp5b/serpine2/angpt1/metrn/hbegfb/col5a2a/igf2b/f7/col1a1b/angptl4/edn1/proza/pdgfbb/zgc:113531/sfrp5/cfd/inhbb/si:dkey-49n23.1/sema3ga/ckbb/lgals3b/loxl2b/igfbp2a/apln/loxl1/epoa/ntf3/colec12/tinagl1/pm20d1.2/ctsf/pros1/h2ax1/spint2/wnt4/wu:fc38h03/mhc1zja/hbegfa/mhc1uba/ndp/vwf/clec11a/sema4c/…	130
GO:0031012	CC	extracellular matrix	49/1764	118/10806	5.57e-11	1.13e-08	9.82e-09	fn1b/scara3/col1a1a/fbln2/matn4/mmp11b/mmp2/fgl2a/col1a2/ntn1b/spon1b/angpt1/col5a2a/col1a1b/angptl4/ccn2a/loxl2b/colec12/hapln1b/wu:fc38h03/vwa1/ndp/atrnl1a/vwf/thbs3a/adamts9/fbn2b/gpc5a/postnb/ntn1a/lamb2/col8a1b/col16a1/mmp25b/col5a1/ahsg1/postna/loxl2a/col8a2/col15a1b/angptl2b/thbs2b/adamts10/zgc:173915/gpc1b/ccn1l2/vasnb/col4a2/si:ch73-173h19.3	49
GO:0070469	CC	respirasome	33/1764	78/10806	4.42e-08	6e-06	5.2e-06	ndufs2/ndufv2/ndufab1b/ndufs3/ndufb10/cox4i1/ndufb7/ndufv1/ndufb6/ndufa6/sdhc/ndufa12/ndufa4/ndufa8/COX1/ndufb5/ndufs7/zgc:153317/ndufa4l/cox5ab/uqcr10/cox7b/uqcrq/ndufa11/cox7a2l/ND1/ND2/COX2/COX3/ND3/ND5/ND6/CYTB	33
GO:0098803	CC	respiratory chain complex	29/1764	70/10806	4.94e-07	4.79e-05	4.15e-05	ndufs2/ndufv2/ndufab1b/ndufs3/ndufb10/cox4i1/ndufb7/ndufv1/ndufb6/ndufa6/sdhc/ndufa12/ndufa4/ndufa8/COX1/ndufb5/ndufs7/zgc:153317/ndufa4l/cox5ab/uqcr10/uqcrq/ndufa11/ND1/COX2/COX3/ND3/ND5/CYTB	29
GO:0031226	CC	intrinsic component of plasma membrane	105/1764	410/10806	6.68e-07	4.79e-05	4.15e-05	gpr22a/robo3/sema3bl/rgma/itgb5/atp1b1a/adcy2b/tspan7/p2rx1/itgb2/cd82a/sema3aa/flt1/tlr4ba/slc16a10/adcy6b/sgms1/slc16a5a/slc15a2/mfsd2ab/pcdh1b/zgc:113531/si:dkey-49n23.1/sema3ga/kcnk1a/cav2/slco2b1/bambia/cybb/tspan18a/kirrel1b/c7b/jam2a/mpzl1l/f2r/pecam1/cdon/cemip2/kcng3/shank3b/fgfr4/tspan13b/pdgfra/zgc:154125/itgb1a/slc12a7a/itga1/gpr35.1/hspg2/sema4c/tspan5a/trabd2b/adcy5/kcng1/pcdh1g3/dl…	105
GO:0005746	CC	mitochondrial respirasome	29/1764	71/10806	7.05e-07	4.79e-05	4.15e-05	ndufs2/ndufv2/ndufab1b/ndufs3/ndufb10/cox4i1/ndufb7/ndufv1/ndufb6/ndufa6/sdhc/ndufa12/ndufa4/ndufa8/COX1/ndufb5/ndufs7/zgc:153317/ndufa4l/cox5ab/uqcr10/cox7b/uqcrq/ndufa11/cox7a2l/ND1/ND3/ND5/CYTB	29
GO:0005581	CC	collagen trimer	16/1764	29/10806	1.91e-06	0.000111228	9.64e-05	plod2/col1a1a/col1a2/col5a2a/col1a1b/plod1a/colec12/col8a1b/col5a1/col4a1/col8a2/col15a1b/mbl2/cthrc1a/hbl2/col4a2	16
GO:0005887	CC	integral component of plasma membrane	99/1764	393/10806	3.07e-06	0.000156236	0.000135365	gpr22a/robo3/sema3bl/itgb5/atp1b1a/adcy2b/tspan7/p2rx1/itgb2/cd82a/sema3aa/flt1/tlr4ba/slc16a10/adcy6b/sgms1/slc16a5a/slc15a2/mfsd2ab/pcdh1b/zgc:113531/si:dkey-49n23.1/sema3ga/kcnk1a/cav2/slco2b1/bambia/cybb/tspan18a/kirrel1b/c7b/jam2a/mpzl1l/f2r/pecam1/cdon/cemip2/kcng3/shank3b/fgfr4/tspan13b/pdgfra/zgc:154125/itgb1a/slc12a7a/itga1/gpr35.1/hspg2/sema4c/tspan5a/trabd2b/adcy5/kcng1/pcdh1g3/dlg1l/s…	99
GO:0009986	CC	cell surface	42/1764	129/10806	3.78e-06	0.000171165	0.0001483	sdc2/ghrb/itgb5/pdia7/itgb2/ccr12a/cxcr4a/ackr3b/si:dkey-222p3.1/itgb1a/mhc1zja/mhc1uba/tfr1b/il13ra1/dicp1.1/zgc:174863/egfl7/gpc5a/cd248a/il6st/zgc:153911/enpp1/sulf2b/il11ra/cntfr/ltb4r/scube2/il13ra2/cxcr3.2/si:dkey-15j16.3/si:dkey-15j16.6/itgb7/ccr9a/tnfrsf14/cd28l/cd4-1/gfra3/dicp3.3/gpc1b/ccr8.1/mhc1zka/il6r	42
GO:0062023	CC	collagen-containing extracellular matrix	24/1764	59/10806	6.91e-06	0.0002577	0.000223276	fn1b/fbln2/matn4/fgl2a/col1a2/ntn1b/angpt1/col5a2a/angptl4/loxl2b/vwa1/atrnl1a/thbs3a/gpc5a/ntn1a/lamb2/col5a1/loxl2a/angptl2b/thbs2b/zgc:173915/gpc1b/col4a2/si:ch73-173h19.3	24
GO:0098800	CC	inner mitochondrial membrane protein complex	39/1764	119/10806	6.96e-06	0.0002577	0.000223276	ndufs2/atp5pb/atp5l/ndufv2/atp5pf/ndufab1b/ndufs3/atp5f1d/ndufb10/cox4i1/ndufb7/ndufv1/ndufb6/atp5mf/ndufa6/sdhc/ndufa12/ndufa4/ndufa8/COX1/ndufb5/ndufs7/zgc:153317/atp5f1e/atp5md/smdt1b/ndufa4l/cox5ab/immt/uqcr10/apooa/uqcrq/ndufa11/ND1/ATP8/ATP6/ND3/ND5/CYTB	39
GO:0009897	CC	external side of plasma membrane	30/1764	83/10806	9.04e-06	0.000306761	0.000265783	ghrb/ccr12a/cxcr4a/ackr3b/si:dkey-222p3.1/mhc1zja/mhc1uba/tfr1b/il13ra1/dicp1.1/zgc:174863/cd248a/il6st/zgc:153911/il11ra/cntfr/scube2/il13ra2/cxcr3.2/si:dkey-15j16.3/si:dkey-15j16.6/ccr9a/tnfrsf14/cd28l/cd4-1/gfra3/dicp3.3/ccr8.1/mhc1zka/il6r	30
GO:1990204	CC	oxidoreductase complex	28/1764	79/10806	2.71e-05	0.00084785	0.000734591	ndufs2/dldh/ndufv2/ndufab1b/ndufs3/gmpr/pdhb/ndufb10/ndufb7/ndufv1/ndufb6/ndufa6/sdhc/ndufa12/gpd1b/cybb/ndufa8/gmpr2/ndufb5/ndufs7/uqcr10/uqcrq/ndufa11/gpd1a/ND1/ND3/ND5/CYTB	28
GO:0098636	CC	protein complex involved in cell adhesion	11/1764	19/10806	4.48e-05	0.00130095	0.00112716	itgb5/itgb2/jam2a/itgb1a/itga1/si:dkey-32n7.4/itga2b/itgb7/itgae.2/itga6b/zmp:0000001082	11
GO:0005747	CC	mitochondrial respiratory chain complex I	17/1764	40/10806	7.78e-05	0.00186341	0.00161449	ndufs2/ndufv2/ndufab1b/ndufs3/ndufb10/ndufb7/ndufv1/ndufb6/ndufa6/ndufa12/ndufa8/ndufb5/ndufs7/ndufa11/ND1/ND3/ND5	17
GO:0030964	CC	NADH dehydrogenase complex	17/1764	40/10806	7.78e-05	0.00186341	0.00161449	ndufs2/ndufv2/ndufab1b/ndufs3/ndufb10/ndufb7/ndufv1/ndufb6/ndufa6/ndufa12/ndufa8/ndufb5/ndufs7/ndufa11/ND1/ND3/ND5	17
GO:0045271	CC	respiratory chain complex I	17/1764	40/10806	7.78e-05	0.00186341	0.00161449	ndufs2/ndufv2/ndufab1b/ndufs3/ndufb10/ndufb7/ndufv1/ndufb6/ndufa6/ndufa12/ndufa8/ndufb5/ndufs7/ndufa11/ND1/ND3/ND5	17
GO:0008305	CC	integrin complex	10/1764	18/10806	0.000161387	0.00328423	0.00284551	itgb5/itgb2/itgb1a/itga1/si:dkey-32n7.4/itga2b/itgb7/itgae.2/itga6b/zmp:0000001082	10
GO:0016528	CC	sarcoplasm	10/1764	18/10806	0.000161387	0.00328423	0.00284551	ryr2b/calub/atp2a2b/itpr2/tmem38a/atp2a2a/jph1a/atp2a3/casq1b/jph2	10
GO:0016529	CC	sarcoplasmic reticulum	10/1764	18/10806	0.000161387	0.00328423	0.00284551	ryr2b/calub/atp2a2b/itpr2/tmem38a/atp2a2a/jph1a/atp2a3/casq1b/jph2	10
GO:0005788	CC	endoplasmic reticulum lumen	12/1764	26/10806	0.000351351	0.00680951	0.00589987	calub/colgalt1b/calr/tor1/selenof/calr3b/hspa5/calr3a/casq1b/eogt/tor1l3/tor1l1	12
GO:0098552	CC	side of membrane	41/1764	151/10806	0.000478932	0.00868877	0.0075281	ptk2ab/ghrb/rpl27/hm13/gng13b/ccr12a/gng7/gng2/cxcr4a/ackr3b/si:dkey-222p3.1/mhc1zja/mhc1uba/tfr1b/il13ra1/dicp1.1/zgc:174863/cd248a/errfi1a/gng10/il6st/zgc:153911/blk/zap70/il11ra/cntfr/scube2/il13ra2/cxcr3.2/si:dkey-15j16.3/si:dkey-15j16.6/ccr9a/lyn/tnfrsf14/cd28l/cd4-1/gfra3/dicp3.3/ccr8.1/mhc1zka/il6r	41
GO:0045111	CC	intermediate filament cytoskeleton	14/1764	34/10806	0.000491012	0.00868877	0.0075281	krt4/disc1/pkp2/krt18b/sync/krt91/krt15/synm/pleca/eppk1/syne3/zgc:92380/krt18a.2/nes	14
GO:0070069	CC	cytochrome complex	11/1764	25/10806	0.0010177	0.0172585	0.0149531	cox4i1/ndufa4/COX1/zgc:153317/ndufa4l/cox5ab/uqcr10/uqcrq/COX2/COX3/CYTB	11
GO:0016469	CC	proton-transporting two-sector ATPase complex	16/1764	46/10806	0.00175354	0.0285476	0.0247341	atp6v1h/atp5pb/atp5l/atp5pf/atp5f1d/atp6v0a1a/atp6v0cb/atp6ap1b/atp5mf/atp6v1b2/atp6v1ab/atp5f1e/atp5md/tcirg1b/ATP8/ATP6	16
GO:0031105	CC	septin complex	7/1764	13/10806	0.00210238	0.0316914	0.027458	sept6/sept12/sept2/sept8a/sept7b/sept7a/sept10	7
GO:0032156	CC	septin cytoskeleton	7/1764	13/10806	0.00210238	0.0316914	0.027458	sept6/sept12/sept2/sept8a/sept7b/sept7a/sept10	7
GO:0098797	CC	plasma membrane protein complex	46/1764	188/10806	0.00245251	0.035649	0.0308869	adam8a/flot1a/gjc4b/sgce/itgb5/atp1b1a/itgb2/atp6ap1b/gng13b/gng7/zgc:113531/cybb/gng2/c7b/adam8b/kcng3/shank3b/gja5b/flot2b/itgb1a/sgca/itga1/dchs1b/kcng1/cacnb2a/abcg2a/dlg1l/gng10/si:dkey-32n7.4/cdh4/atp1b3a/itga2b/gja1b/itgb7/itgae.2/kcne4/itga6b/gja4/zmp:0000001138/gja13.1/mhc2dab/zmp:0000001082/si:ch73-158p21.3/fcer1gl/mhc2b/zgc:103700	46
GO:0005740	CC	mitochondrial envelope	80/1764	364/10806	0.00254937	0.0357792	0.0309997	vdac3/ak2/lrrk2/ndufs2/atp5pb/atp5l/ndufv2/vdac2/atp5pf/mxe/ndufab1b/ndufs3/sfxn2/atp5f1d/slc25a55a/bnip4/coq9/mao/slc25a3b/tspo/ndufb10/dnm3a/cox4i1/ndufb7/ndufv1/ndufb6/mpc2a/atp5mf/ndufa6/sdhc/alas2/samm50l/ndufa12/ucp2/boka/cisd2/ndufa4/ndufa8/adck1/COX1/tomm5/cox5b2/sfxn4/cox17/ndufb5/ndufs7/plekhn1/ucp3/tomm40/zgc:153317/atp5f1e/atp5md/prelid1a/dhrs13l1/smdt1b/hccsb/ndufa4l/cox5ab/snn/immt/…	80
GO:0031966	CC	mitochondrial membrane	76/1764	344/10806	0.00279119	0.0378671	0.0328087	vdac3/lrrk2/ndufs2/atp5pb/atp5l/ndufv2/vdac2/atp5pf/mxe/ndufab1b/ndufs3/sfxn2/atp5f1d/slc25a55a/bnip4/coq9/mao/slc25a3b/tspo/ndufb10/dnm3a/cox4i1/ndufb7/ndufv1/ndufb6/mpc2a/atp5mf/ndufa6/sdhc/alas2/samm50l/ndufa12/ucp2/boka/cisd2/ndufa4/ndufa8/adck1/COX1/tomm5/sfxn4/ndufb5/ndufs7/plekhn1/ucp3/tomm40/zgc:153317/atp5f1e/atp5md/dhrs13l1/smdt1b/hccsb/ndufa4l/cox5ab/snn/immt/tomm20a/uqcr10/apooa/ndufa…	76
GO:0045277	CC	respiratory chain complex IV	8/1764	17/10806	0.00300699	0.0394789	0.0342052	cox4i1/ndufa4/COX1/zgc:153317/ndufa4l/cox5ab/COX2/COX3	8
GO:0005882	CC	intermediate filament	12/1764	32/10806	0.00316559	0.0402624	0.034884	krt4/pkp2/krt18b/sync/krt91/krt15/synm/pleca/eppk1/zgc:92380/krt18a.2/nes	12
GO:0005753	CC	mitochondrial proton-transporting ATP synthase complex	9/1764	21/10806	0.00363819	0.044871	0.038877	atp5pb/atp5l/atp5pf/atp5f1d/atp5mf/atp5f1e/atp5md/ATP8/ATP6	9
GO:0030055	CC	cell-substrate junction	15/1764	45/10806	0.00386273	0.0462391	0.0400623	ptk2ab/itgb5/lims2/itgb2/parvb/actb2/smpx/cav2/bcar1/ilk/pleca/itgb1a/itgb7/fblim1/pxna	15
GO:0005743	CC	mitochondrial inner membrane	57/1764	249/10806	0.00405622	0.0471681	0.0408672	ndufs2/atp5pb/atp5l/ndufv2/atp5pf/ndufab1b/ndufs3/sfxn2/atp5f1d/slc25a55a/coq9/slc25a3b/ndufb10/cox4i1/ndufb7/ndufv1/ndufb6/mpc2a/atp5mf/ndufa6/sdhc/alas2/ndufa12/ucp2/ndufa4/ndufa8/adck1/COX1/sfxn4/ndufb5/ndufs7/zgc:153317/atp5f1e/atp5md/dhrs13l1/smdt1b/hccsb/ndufa4l/cox5ab/immt/uqcr10/apooa/ndufaf3/cox7b/slc25a4/uqcrq/ndufa11/cox7a2l/ND1/ND2/COX2/ATP8/ATP6/COX3/ND3/ND5/CYTB	57
GO:0099081	CC	supramolecular polymer	58/1764	255/10806	0.0043646	0.0480106	0.0415972	mapre1b/ryr2b/reep3b/katnb1/tuba8l4/ppp1r12a/kif15/krt4/parvb/col1a2/disc1/pkp2/lcp1/cotl1/pdlim5b/krt18b/tuba8l2/col5a2a/fhl3a/dync1li2/sync/krt91/krt15/actb2/zgc:55461/tuba5/smpx/tuba1b/lrrc10/lmod2a/tuba1c/ilk/synm/pleca/fhod3a/dbn1/selenos/lrrc39/eppk1/ldb3b/tcap/col5a1/kif26ab/xiap/casq1b/tpm4b/tppp3/si:ch211-114n24.6/myoz2b/spega/zgc:92380/nexn/krt18a.2/map4l/pdlim2/gas7a/nes/clmn	58
GO:0099512	CC	supramolecular fiber	58/1764	255/10806	0.0043646	0.0480106	0.0415972	mapre1b/ryr2b/reep3b/katnb1/tuba8l4/ppp1r12a/kif15/krt4/parvb/col1a2/disc1/pkp2/lcp1/cotl1/pdlim5b/krt18b/tuba8l2/col5a2a/fhl3a/dync1li2/sync/krt91/krt15/actb2/zgc:55461/tuba5/smpx/tuba1b/lrrc10/lmod2a/tuba1c/ilk/synm/pleca/fhod3a/dbn1/selenos/lrrc39/eppk1/ldb3b/tcap/col5a1/kif26ab/xiap/casq1b/tpm4b/tppp3/si:ch211-114n24.6/myoz2b/spega/zgc:92380/nexn/krt18a.2/map4l/pdlim2/gas7a/nes/clmn	58
GO:0005509	MF	calcium ion binding	96/1713	333/10623	2.27e-09	1.42e-06	1.24e-06	prnprs3/ryr2b/slit2/fkbp9/calub/actn1/myl6/caprin1a/icn/itpr2/sgce/ehd1b/fbln2/matn4/rab11fip3/pla2g4ab/sptan1/sparc/zgc:92027/jag2b/lcp1/pla2g4aa/chp2/creld2/calm2a/cmlc1/f7/pcdh1b/anxa4/proza/fstl1b/ehd2b/notch2/loxl2b/padi2/ehd4/nucb1/ltbp1/celsr1b/cemip2/pros1/nid1a/celsr1a/dchs1a/actn2b/sgca/calr/hspg2/thbs3a/ppp2r3a/dchs1b/f10/si:ch211-105c13.3/tpt1/pamr1/efemp2a/fbn2b/pcdh1g3/egfl7/calr3b/…	96
GO:0030545	MF	receptor regulator activity	48/1713	147/10623	4.92e-07	7.51e-05	6.55e-05	sema3bl/bmp2a/bmp6/sema3aa/tgfb3/gmfb/metrn/hbegfb/igf2b/edn1/il11a/pdgfbb/inhbb/si:dkey-49n23.1/sema3ga/adm2a/apln/epoa/ntf3/wnt4/hbegfa/ndp/clec11a/sema4c/bmp16/lypd6/sema3b/tnfb/wnt11/mdkb/cxcl12a/gdf3/hgfa/nts/admb/edn2/ccl25b/cxcl20/asip1/ccl34a.4/cxcl11.5/ccl34b.8/ccl34b.1/ccl34a.3/fgf10b/ccl39.1/cxcl8b.1/ccl36.1	48
GO:0030546	MF	signaling receptor activator activity	47/1713	144/10623	6.55e-07	7.51e-05	6.55e-05	sema3bl/bmp2a/bmp6/sema3aa/tgfb3/gmfb/metrn/hbegfb/igf2b/edn1/il11a/pdgfbb/inhbb/si:dkey-49n23.1/sema3ga/adm2a/apln/epoa/ntf3/wnt4/hbegfa/ndp/clec11a/sema4c/bmp16/sema3b/tnfb/wnt11/mdkb/cxcl12a/gdf3/hgfa/nts/admb/edn2/ccl25b/cxcl20/asip1/ccl34a.4/cxcl11.5/ccl34b.8/ccl34b.1/ccl34a.3/fgf10b/ccl39.1/cxcl8b.1/ccl36.1	47
GO:0048018	MF	receptor ligand activity	47/1713	144/10623	6.55e-07	7.51e-05	6.55e-05	sema3bl/bmp2a/bmp6/sema3aa/tgfb3/gmfb/metrn/hbegfb/igf2b/edn1/il11a/pdgfbb/inhbb/si:dkey-49n23.1/sema3ga/adm2a/apln/epoa/ntf3/wnt4/hbegfa/ndp/clec11a/sema4c/bmp16/sema3b/tnfb/wnt11/mdkb/cxcl12a/gdf3/hgfa/nts/admb/edn2/ccl25b/cxcl20/asip1/ccl34a.4/cxcl11.5/ccl34b.8/ccl34b.1/ccl34a.3/fgf10b/ccl39.1/cxcl8b.1/ccl36.1	47
GO:0038023	MF	signaling receptor activity	98/1713	381/10623	7.17e-07	7.51e-05	6.55e-05	nr4a1/rorab/aplnra/gpr22a/rxrga/f3b/ghrb/ptger2a/ednraa/rgma/itgb5/p2rx1/itgb2/flt1/tlr4ba/abhd2a/nr1d4a/fgfrl1a/s1pr2/gpr182/aplnrb/ccr12a/s1pr5a/notch2/nr2f1a/nr4a3/cxcr4a/ackr3b/celsr1b/ptger4a/tgfbr2a/nr1d4b/f2r/pecam1/colec12/ogfrl1/il1rapl1a/ifngr2/fzd10/fgfr4/celsr1a/pdgfra/zgc:154125/itgb1a/gpr35.1/adora1b/il10rb/il13ra1/cd44b/si:dkey-165a24.9/lpar1/adipor2/si:dkey-237i9.8/il6st/kdrl/p2ry…	98
GO:0060089	MF	molecular transducer activity	98/1713	381/10623	7.17e-07	7.51e-05	6.55e-05	nr4a1/rorab/aplnra/gpr22a/rxrga/f3b/ghrb/ptger2a/ednraa/rgma/itgb5/p2rx1/itgb2/flt1/tlr4ba/abhd2a/nr1d4a/fgfrl1a/s1pr2/gpr182/aplnrb/ccr12a/s1pr5a/notch2/nr2f1a/nr4a3/cxcr4a/ackr3b/celsr1b/ptger4a/tgfbr2a/nr1d4b/f2r/pecam1/colec12/ogfrl1/il1rapl1a/ifngr2/fzd10/fgfr4/celsr1a/pdgfra/zgc:154125/itgb1a/gpr35.1/adora1b/il10rb/il13ra1/cd44b/si:dkey-165a24.9/lpar1/adipor2/si:dkey-237i9.8/il6st/kdrl/p2ry…	98
GO:0005201	MF	extracellular matrix structural constituent	15/1713	27/10623	3.06e-06	0.000274906	0.00023961	scara3/col1a1a/col1a2/col5a2a/col1a1b/wu:fc38h03/fbn2b/lamb2/col8a1b/col16a1/col5a1/col4a1/col8a2/col15a1b/col4a2	15
GO:0004930	MF	G protein-coupled receptor activity	41/1713	128/10623	5.67e-06	0.00042774	0.000372821	aplnra/gpr22a/ptger2a/ednraa/s1pr2/gpr182/aplnrb/ccr12a/s1pr5a/cxcr4a/ackr3b/celsr1b/ptger4a/f2r/ogfrl1/celsr1a/gpr35.1/adora1b/si:dkey-165a24.9/lpar1/p2ry1/gpr183a/calcrla/adgrl4/htr2cl1/mchr1b/adra1d/ltb4r/cxcr3.2/ccr9a/ednrab/rxfp3.3a1/prokr1a/tas2r200.1/adgre5b.3/si:dkey-163m14.6/f2rl2/si:dkey-216e24.9/ccr8.1/si:dkey-117a8.1/adgre5b.2	41
GO:0004888	MF	transmembrane signaling receptor activity	76/1713	290/10623	6.13e-06	0.00042774	0.000372821	aplnra/gpr22a/f3b/ghrb/ptger2a/ednraa/p2rx1/flt1/fgfrl1a/s1pr2/gpr182/aplnrb/ccr12a/s1pr5a/cxcr4a/ackr3b/celsr1b/ptger4a/tgfbr2a/f2r/pecam1/ogfrl1/il1rapl1a/ifngr2/fzd10/fgfr4/celsr1a/pdgfra/zgc:154125/gpr35.1/adora1b/il10rb/il13ra1/cd44b/si:dkey-165a24.9/lpar1/si:dkey-237i9.8/il6st/kdrl/p2ry1/gpr183a/calcrla/adgrl4/plxnc1/htr2cl1/mchr1b/adra1d/il11ra/cntfr/ltb4r/epha3/il13ra2/cxcr3.2/fgfrl1b/ccr…	76
GO:0005102	MF	signaling receptor binding	94/1713	387/10623	1.59e-05	0.000998848	0.000870602	nr4a1/grb10a/slit2/ptk2ab/fn1b/sema3bl/myd88/arrb2b/itgb5/bmp2a/bmp6/itgb2/sema3aa/tgfb3/fgl2a/efnb2a/jag2b/gmfb/angpt1/metrn/hbegfb/arpp19a/igf2b/angptl4/edn1/il11a/pdgfbb/inhbb/si:dkey-49n23.1/sema3ga/ccn2a/nisch/notch2/adm2a/apln/epoa/bambia/nr4a3/ntf3/march8/shank3b/nrip1b/lrrc15/si:dkey-222p3.1/wnt4/itgb1a/hbegfa/ndp/clec11a/tcima/sema4c/dicp1.1/efna3b/zgc:174863/egfl7/sytl4/bmp16/lamb2/zgc:…	94
GO:0050839	MF	cell adhesion molecule binding	25/1713	70/10623	5.05e-05	0.00288333	0.00251313	adam8a/robo3/fn1b/itgb5/itgb2/pkp2/ccn2a/nisch/kirrel1b/adam8b/arvcfb/itgb1a/myot/hspg2/dchs1b/postnb/kirrel3l/lamb2/robo4/cdh4/thy1/postna/itgb7/nexn/ccn1l2	25
GO:0001653	MF	peptide receptor activity	16/1713	38/10623	0.000123947	0.00593596	0.00517382	aplnra/ednraa/aplnrb/ccr12a/cxcr4a/ackr3b/f2r/ogfrl1/calcrla/ltb4r/cxcr3.2/ccr9a/ednrab/si:dkey-163m14.6/f2rl2/ccr8.1	16
GO:0008528	MF	G protein-coupled peptide receptor activity	16/1713	38/10623	0.000123947	0.00593596	0.00517382	aplnra/ednraa/aplnrb/ccr12a/cxcr4a/ackr3b/f2r/ogfrl1/calcrla/ltb4r/cxcr3.2/ccr9a/ednrab/si:dkey-163m14.6/f2rl2/ccr8.1	16
GO:0015318	MF	inorganic molecular entity transmembrane transporter activity	83/1713	351/10623	0.00013233	0.00593596	0.00517382	slc40a1/slc39a13/vdac3/ryr2b/atp2a2b/atp6v1h/mmgt1/atp5pb/atp5l/itpr2/atp1b1a/vdac2/slc25a55b/atp5pf/p2rx1/sfxn2/atp5f1d/slc7a3a/atp6v0a1a/slc25a55a/slc16a10/slc37a2/aqp1a.1/tmem38a/slc25a3b/atp2a2a/slc16a5a/slc38a9/cox4i1/mfsd2ab/atp6v0cb/atp6ap1b/mpc2a/atp5mf/cox6c/slc36a4/slc66a1/kcnk1a/aqp8a.1/slco2b1/ndufa4/mcoln1b/atp2a3/slc6a4a/kcng3/COX1/cox5b2/slc12a7a/slc7a8a/atp6v1ab/tpcn3/zgc:153317/a…	83
GO:0015078	MF	proton transmembrane transporter activity	29/1713	92/10623	0.000175264	0.00726121	0.00632892	atp2a2b/atp6v1h/atp5pb/atp5l/atp5pf/atp5f1d/atp6v0a1a/atp2a2a/cox4i1/atp6v0cb/atp6ap1b/atp5mf/cox6c/ndufa4/atp2a3/COX1/cox5b2/atp6v1ab/zgc:153317/atp5f1e/ndufa4l/cox5ab/tcirg1b/cox7b/cox7a2l/COX2/ATP8/ATP6/COX3	29
GO:0009055	MF	electron transfer activity	20/1713	55/10623	0.000210891	0.00726121	0.00632892	etfb/glrx/cox4i1/cox6c/sdhc/ndufa12/ndufa4/COX1/cox5b2/zgc:153317/cyb5a/ndufa4l/cox5ab/txnrd3/cox7b/uqcrq/cox7a2l/COX2/COX3/CYTB	20
GO:0008137	MF	NADH dehydrogenase (ubiquinone) activity	11/1713	22/10623	0.000231545	0.00726121	0.00632892	ndufs2/ndufs3/ndufb7/ndufv1/ndufa12/ndufs7/ND1/ND2/ND3/ND5/ND6	11
GO:0050136	MF	NADH dehydrogenase (quinone) activity	11/1713	22/10623	0.000231545	0.00726121	0.00632892	ndufs2/ndufs3/ndufb7/ndufv1/ndufa12/ndufs7/ND1/ND2/ND3/ND5/ND6	11
GO:0004857	MF	enzyme inhibitor activity	36/1713	125/10623	0.000240461	0.00726121	0.00632892	serpina10a/ppp1r12a/pinx1/serpine2/arpp19a/angptl4/arpp19b/birc2/oaz2a/ppp1r2/tinagl1/ctsf/atp5if1a/spint2/oaz1a/col6a4a/serpinb1l1/cdkn1cb/cst14b.1/cst3/xiap/anxa1a/ahsg1/tfpia/lxn/serpinb1/cpamd8/zgc:173729/oaz2b/serpinf1/inka1a/serpinb1l2/ppp1r14c/apoc1/anxa1d/si:ch211-195b11.3	36
GO:0005125	MF	cytokine activity	23/1713	68/10623	0.000254448	0.00726121	0.00632892	bmp2a/bmp6/tgfb3/il11a/inhbb/epoa/wnt4/ndp/bmp16/tnfb/wnt11/cxcl12a/gdf3/ccl25b/cxcl20/ccl34a.4/cxcl11.5/ccl34b.8/ccl34b.1/ccl34a.3/ccl39.1/cxcl8b.1/ccl36.1	23
GO:0008324	MF	cation transmembrane transporter activity	64/1713	261/10623	0.000263706	0.00726121	0.00632892	slc40a1/slc39a13/ryr2b/atp2a2b/atp6v1h/mmgt1/atp5pb/atp5l/itpr2/atp1b1a/atp5pf/p2rx1/sfxn2/atp5f1d/slc7a3a/atp6v0a1a/aqp1a.1/tmem38a/atp2a2a/slc38a9/cox4i1/mfsd2ab/atp6v0cb/atp6ap1b/atp5mf/cox6c/slc36a4/slc66a1/kcnk1a/ndufa4/mcoln1b/atp2a3/slc6a4a/kcng3/COX1/cox5b2/slc12a7a/atp6v1ab/zgc:153317/slc22a21/atp5f1e/kcng1/cacnb2a/ndufa4l/cox5ab/tcirg1b/cox7b/si:ch211-247n2.1/slc38a5a/orai1a/atp1b3a/atp…	64
GO:0140375	MF	immune receptor activity	21/1713	60/10623	0.000273399	0.00726121	0.00632892	f3b/ghrb/ccr12a/cxcr4a/ackr3b/il1rapl1a/ifngr2/il10rb/il13ra1/cd44b/il6st/il11ra/cntfr/il13ra2/cxcr3.2/ccr9a/ifnlr1/ccr8.1/si:dkey-117a8.1/fcer1gl/il6r	21
GO:0004129	MF	cytochrome-c oxidase activity	12/1713	26/10623	0.000312186	0.00726121	0.00632892	cox4i1/cox6c/ndufa4/COX1/cox5b2/zgc:153317/ndufa4l/cox5ab/cox7b/cox7a2l/COX2/COX3	12
GO:0005507	MF	copper ion binding	12/1713	26/10623	0.000312186	0.00726121	0.00632892	aoc2/loxl2b/zgc:63972/loxl1/cox17/f8/moxd1/sncga/loxl2a/COX2/ccs/s100a11	12
GO:0015002	MF	heme-copper terminal oxidase activity	12/1713	26/10623	0.000312186	0.00726121	0.00632892	cox4i1/cox6c/ndufa4/COX1/cox5b2/zgc:153317/ndufa4l/cox5ab/cox7b/cox7a2l/COX2/COX3	12
GO:0016675	MF	oxidoreductase activity, acting on a heme group of donors	12/1713	26/10623	0.000312186	0.00726121	0.00632892	cox4i1/cox6c/ndufa4/COX1/cox5b2/zgc:153317/ndufa4l/cox5ab/cox7b/cox7a2l/COX2/COX3	12
GO:0016676	MF	oxidoreductase activity, acting on a heme group of donors, oxygen as acceptor	12/1713	26/10623	0.000312186	0.00726121	0.00632892	cox4i1/cox6c/ndufa4/COX1/cox5b2/zgc:153317/ndufa4l/cox5ab/cox7b/cox7a2l/COX2/COX3	12
GO:0003779	MF	actin binding	60/1713	244/10623	0.000374125	0.00839108	0.00731372	myh9b/actn1/pfn2l/dmtn/cfl2/cap1/setd3/flnca/parvb/nf2a/lcp1/msrb1a/cotl1/arpc1b/pdlim5b/gmfb/mtss1la/fhl3a/myh7bb/enc1/cnn2/myo1d/marcksl1a/add3a/lrrc10/lmod2a/smtnl/msna/mtss1/pleca/fhod3a/dbn1/cald1a/actn2b/flna/myh7ba/tmsb4x/myh7l/pfn1/cnn3a/ldb3b/svild/myh11a/tpm4b/syne3/wipf3/myoz2b/coro1a/ablim2/scinlb/myh9a/coro2bb/pdlim2/gas7a/myo1f/myh7/clmn/capgb/scinla/tmsb1	60
GO:0015077	MF	monovalent inorganic cation transmembrane transporter activity	43/1713	161/10623	0.000395358	0.00856154	0.00746229	atp2a2b/atp6v1h/atp5pb/atp5l/atp1b1a/atp5pf/atp5f1d/atp6v0a1a/aqp1a.1/tmem38a/atp2a2a/cox4i1/mfsd2ab/atp6v0cb/atp6ap1b/atp5mf/cox6c/kcnk1a/ndufa4/atp2a3/slc6a4a/kcng3/COX1/cox5b2/slc12a7a/atp6v1ab/zgc:153317/atp5f1e/kcng1/ndufa4l/cox5ab/tcirg1b/cox7b/si:ch211-247n2.1/atp1b3a/atp1a1a.3/cox7a2l/kcnk18/COX2/ATP8/ATP6/COX3/kcne4	43
GO:0030414	MF	peptidase inhibitor activity	20/1713	58/10623	0.000474441	0.00993164	0.00865648	serpina10a/serpine2/birc2/tinagl1/ctsf/spint2/col6a4a/serpinb1l1/cst14b.1/cst3/xiap/ahsg1/tfpia/lxn/serpinb1/cpamd8/zgc:173729/serpinf1/serpinb1l2/si:ch211-195b11.3	20
GO:0008083	MF	growth factor activity	17/1713	46/10623	0.000497877	0.010086	0.00879104	bmp2a/bmp6/tgfb3/gmfb/hbegfb/igf2b/il11a/pdgfbb/inhbb/ntf3/hbegfa/clec11a/bmp16/mdkb/gdf3/hgfa/fgf10b	17
GO:0016655	MF	oxidoreductase activity, acting on NAD(P)H, quinone or similar compound as acceptor	11/1713	24/10623	0.00059913	0.0117579	0.0102483	ndufs2/ndufs3/ndufb7/ndufv1/ndufa12/ndufs7/ND1/ND2/ND3/ND5/ND6	11
GO:0004896	MF	cytokine receptor activity	19/1713	55/10623	0.00063551	0.0120939	0.0105412	f3b/ghrb/ccr12a/cxcr4a/ackr3b/il1rapl1a/ifngr2/il10rb/il13ra1/cd44b/il6st/il11ra/cntfr/il13ra2/cxcr3.2/ccr9a/ifnlr1/ccr8.1/il6r	19
GO:0004866	MF	endopeptidase inhibitor activity	19/1713	56/10623	0.000818605	0.0151201	0.0131788	serpina10a/serpine2/birc2/ctsf/spint2/col6a4a/serpinb1l1/cst14b.1/cst3/xiap/ahsg1/tfpia/lxn/serpinb1/cpamd8/zgc:173729/serpinf1/serpinb1l2/si:ch211-195b11.3	19
GO:0061134	MF	peptidase regulator activity	21/1713	65/10623	0.000924414	0.0165866	0.014457	serpina10a/serpine2/birc2/tinagl1/ctsf/spint2/col6a4a/serpinb1l1/cst14b.1/cst3/xiap/ahsg1/tfpia/lxn/serpinb1/cpamd8/zgc:173729/serpinf1/serpinb1l2/si:ch211-195b11.3/fbln1	21
GO:0044183	MF	protein folding chaperone	7/1713	12/10623	0.00104618	0.01825	0.0159068	hsp70l/hspa14/hspa8/hspa5/pfdn1/hsp70.3/hsp70.1	7
GO:0015075	MF	ion transmembrane transporter activity	85/1713	385/10623	0.00114219	0.0193863	0.0168972	slc40a1/slc39a13/vdac3/ryr2b/atp2a2b/atp6v1h/mmgt1/atp5pb/atp5l/itpr2/atp1b1a/vdac2/slc25a55b/atp5pf/p2rx1/sfxn2/atp5f1d/slc7a3a/atp6v0a1a/slc25a55a/slc16a10/slc37a2/aqp1a.1/tmem38a/atp2a2a/slc16a5a/slc38a9/cox4i1/mfsd2ab/atp6v0cb/atp6ap1b/mpc2a/atp5mf/cox6c/slc36a4/slc66a1/kcnk1a/slco2b1/ndufa4/mcoln1b/atp2a3/slc6a4a/abcc5/kcng3/COX1/cox5b2/sfxn4/slc12a7a/slc7a8a/atp6v1ab/tpcn3/zgc:153317/slc22a…	85
GO:0005198	MF	structural molecule activity	67/1713	292/10623	0.00132606	0.0218589	0.0190523	tuba8l4/scara3/rpl15/rpl22l1/rplp2l/col1a1a/rps4x/rpl27/rpl35/col1a2/ndc1/rplp1/krt18b/rpl34/rpl18/rps26l/tuba8l2/col5a2a/col1a1b/rps14/krt91/krt15/actb2/rps24/rsl24d1/add3a/uba52/zgc:55461/rps7/tuba5/rpl7l1/rps5/tuba1b/zgc:114188/rpl31/cryaa/rpl32/tuba1c/vps25/mrpl2/pleca/rps15/wu:fc38h03/rpl29/gemin5/eppk1/fbn2b/tpra/rps17/zgc:171772/lamb2/col8a1b/tcap/col16a1/col5a1/zgc:153311/si:ch211-114n24.…	67
GO:0003954	MF	NADH dehydrogenase activity	11/1713	26/10623	0.00135748	0.0218589	0.0190523	ndufs2/ndufs3/ndufb7/ndufv1/ndufa12/ndufs7/ND1/ND2/ND3/ND5/ND6	11
GO:0061135	MF	endopeptidase regulator activity	19/1713	60/10623	0.00207078	0.0325113	0.028337	serpina10a/serpine2/birc2/ctsf/spint2/col6a4a/serpinb1l1/cst14b.1/cst3/xiap/ahsg1/tfpia/lxn/serpinb1/cpamd8/zgc:173729/serpinf1/serpinb1l2/si:ch211-195b11.3	19
GO:0016651	MF	oxidoreductase activity, acting on NAD(P)H	18/1713	56/10623	0.00223109	0.0341737	0.029786	ndufs2/dldh/ndufs3/gmpr/ndufb7/ndufv1/txndc12/ndufa12/cybb/gmpr2/ndufs7/txnrd3/ND1/ND2/ND3/ND5/ND6/nnt2	18
GO:0051082	MF	unfolded protein binding	21/1713	70/10623	0.00261595	0.0385851	0.033631	hsp90b1/naca/cct8/dnajb11/ndufaf1/cct5/cryaa/hsp70l/hspa14/hspa8/calr/tor1/calr3b/hspa5/calr3a/cct2/pfdn1/hsp70.3/tor1l3/tor1l1/hsp70.1	21
GO:0022890	MF	inorganic cation transmembrane transporter activity	55/1713	237/10623	0.00264393	0.0385851	0.033631	slc40a1/slc39a13/ryr2b/atp2a2b/atp6v1h/mmgt1/atp5pb/atp5l/itpr2/atp1b1a/atp5pf/p2rx1/atp5f1d/atp6v0a1a/aqp1a.1/tmem38a/atp2a2a/cox4i1/mfsd2ab/atp6v0cb/atp6ap1b/atp5mf/cox6c/kcnk1a/ndufa4/mcoln1b/atp2a3/slc6a4a/kcng3/COX1/cox5b2/slc12a7a/atp6v1ab/zgc:153317/atp5f1e/kcng1/cacnb2a/ndufa4l/cox5ab/tcirg1b/cox7b/si:ch211-247n2.1/orai1a/atp1b3a/atp1a1a.3/cox7a2l/kcnk18/trpm4a/trpm4b.2/COX2/ATP8/ATP6/COX…	55
GO:0008009	MF	chemokine activity	11/1713	28/10623	0.00276486	0.0385851	0.033631	cxcl12a/ccl25b/cxcl20/ccl34a.4/cxcl11.5/ccl34b.8/ccl34b.1/ccl34a.3/ccl39.1/cxcl8b.1/ccl36.1	11
GO:0042379	MF	chemokine receptor binding	11/1713	28/10623	0.00276486	0.0385851	0.033631	cxcl12a/ccl25b/cxcl20/ccl34a.4/cxcl11.5/ccl34b.8/ccl34b.1/ccl34a.3/ccl39.1/cxcl8b.1/ccl36.1	11
